# Supplementary material for: 8-Bromo­naphthalen-1-amine
Source: Acta Crystallogr Sect E Struct Rep Online. 2008 May 3;64(Pt 6):o977. doi: 10.1107/S1600536808012580 (PMC2961535; doi:10.1107/S1600536808012580)
Supplement: Supplementary file 1 [file e-64-0o977-sup1.cif]

##############################################################################
###                                                                        ###
###        Electronic paper (Acta Crystallographica Section E)             ###
###                                                                        ###
##############################################################################
#                                                                            #
# This CIF contains the data in a paper accepted for publication in Acta     #
# Crystallographica Section E. It conforms to the requirements of Notes      #
# for Authors for Section E, and has been peer reviewed under the auspices   #
# of the IUCr Commission on Journals.                                        #
#                                                                            #
# Full details of the Crystallographic Information File format               #
# are given in the paper "The Crystallographic Information File (CIF):       #
# a New Standard Archive File for Crystallography" by S. R. Hall, F. H.      #
# Allen and I. D. Brown [Acta Cryst. (1991), A47, 655-685].                  #
#                                                                            #
# The current version of the core CIF dictionary is obtainable from          #
# ftp://ftp.iucr.org/pub/cif_core.dic. The current version number is 2.4.    #
#                                                                            #
# Software is freely available for graphical display of the structure(s) in  #
# this CIF.  For information consult the CIF home page http://www.iucr.org/  #
# cif/home.html                                                              #
#                                                                            #
# This file may be used for bona fide research purposes within the           #
# scientific community so long as proper attribution is given to the journal # 
# article from which it was obtained.                                        #
#                                                                            #
##############################################################################
                                             
data_global
_audit_creation_method     'by CrystalStructure 3.8'
_journal_date_recd_electronic     2008-04-22
_journal_date_accepted     2008-04-29
_journal_name_full     'Acta Crystallographica, Section E'
_journal_year     2008
_journal_volume     64
_journal_issue      6
_journal_page_first     o977
_journal_page_last     o977
_journal_paper_category     QO
_journal_coeditor_code     SI2087
_publ_contact_author_name     'Alexandra M Z Slawin'
_publ_contact_author_address
;
Department of Chemistry
University of St Andrews
St Andrews
Scotland
KY16 9ST
;
_publ_contact_author_email     amzs@st-and.ac.uk
_publ_contact_author_fax     '44 1334 463384'
_publ_contact_author_phone     '44 1334 467280'
_publ_section_title
;
8-Bromonaphthalen-1-amine
;
loop_
    _publ_author_name
    _publ_author_footnote
    _publ_author_address
    'Fuller, Amy L.' .
;
Department of Chemistry
University of St Andrews
St Andrews KY16 9ST
Scotland
;
    'Knight, Fergus R.' .
;
Department of Chemistry
University of St Andrews
St Andrews KY16 9ST
Scotland
;
    'Slawin, Alexandra M. Z.' .
;
Department of Chemistry
University of St Andrews
St Andrews KY16 9ST
Scotland
;
    'Woollins, J. Derek' .
;
Department of Chemistry
University of St Andrews
St Andrews KY16 9ST
Scotland
;
data_I
_chemical_name_systematic
;
8-Bromonaphthalen-1-amine
;
_chemical_formula_moiety     'C10 H8 Br N'
_chemical_formula_sum     'C10 H8 Br N'
_chemical_formula_iupac     'C10 H8 Br N'
_chemical_formula_weight     222.08
_chemical_melting_point     359
_symmetry_cell_setting     monoclinic
_symmetry_space_group_name_H-M     'P 21/n'
_symmetry_space_group_name_Hall     '-P 2yn'
loop_
    _symmetry_equiv_pos_site_id
    _symmetry_equiv_pos_as_xyz
    1 '+X,+Y,+Z'
    2 '1/2-X,1/2+Y,1/2-Z'
    3 '-X,-Y,-Z'
    4 '1/2+X,1/2-Y,1/2+Z'
_cell_length_a     13.6692(14)
_cell_length_b     4.1579(4)
_cell_length_c     15.8256(16)
_cell_angle_alpha     90.0000
_cell_angle_beta     109.941(3)
_cell_angle_gamma     90.0000
_cell_volume     845.52(15)
_cell_formula_units_Z     4
_cell_measurement_reflns_used     7235
_cell_measurement_theta_min     3.0
_cell_measurement_theta_max     27.6
_cell_measurement_temperature     125.1
_exptl_crystal_description     'prism'
_exptl_crystal_colour     'pink'
_exptl_crystal_size_max     0.35
_exptl_crystal_size_mid     0.13
_exptl_crystal_size_min     0.09
_exptl_crystal_density_diffrn     1.744
_exptl_crystal_density_meas     ?
_exptl_crystal_density_method     'not measured'
_exptl_crystal_F_000     440.00
_exptl_absorpt_coefficient_mu     4.811
_exptl_absorpt_correction_type     multi-scan
_exptl_absorpt_process_details     '(ABSCOR; Higashi, 1995)'
_exptl_absorpt_correction_T_min     0.381
_exptl_absorpt_correction_T_max     0.649
_diffrn_radiation_type     'Mo K\a'
_diffrn_radiation_wavelength     0.71075
_diffrn_measurement_device_type     'Rigaku SCXmini'
_diffrn_measurement_method     \w
_diffrn_detector_area_resol_mean     6.85
_diffrn_reflns_number     6823
_diffrn_reflns_av_R_equivalents     0.061
_diffrn_reflns_theta_max     25.35
_diffrn_reflns_theta_full     25.35
_diffrn_measured_fraction_theta_max     0.993
_diffrn_measured_fraction_theta_full     0.993
_diffrn_reflns_limit_h_min     -16
_diffrn_reflns_limit_h_max     16
_diffrn_reflns_limit_k_min     -5
_diffrn_reflns_limit_k_max     5
_diffrn_reflns_limit_l_min     -19
_diffrn_reflns_limit_l_max     19
_reflns_number_total     1527
_reflns_number_gt     1281
_reflns_threshold_expression     F^2^>2\s(F^2^)
_refine_ls_structure_factor_coef     Fsqd
_refine_ls_matrix_type     full
_refine_ls_R_factor_all     0.0644
_refine_ls_R_factor_gt     0.0512
_refine_ls_wR_factor_gt     0.1106
_refine_ls_wR_factor_ref     0.1164
_refine_ls_goodness_of_fit_ref     1.104
_refine_ls_number_reflns     1527
_refine_ls_number_parameters     110
_refine_ls_number_restraints     0
_refine_ls_hydrogen_treatment     constr
_refine_ls_weighting_scheme     calc
_refine_ls_weighting_details
            'w = 1/[\s^2^(Fo^2^)+(0.0516P)^2^+2.4354P] where P=(Fo^2^+2Fc^2^)/3'
_refine_ls_shift/su_max     0.0020
_refine_ls_shift/su_mean     0.000
_refine_diff_density_max     1.76
_refine_diff_density_min     -0.39
_refine_ls_extinction_method     none
_refine_ls_extinction_coef     ?
loop_
    _atom_type_symbol
    _atom_type_description
    _atom_type_scat_dispersion_real
    _atom_type_scat_dispersion_imag
    _atom_type_scat_source
    'C' 'C' 0.003 0.002 'International Tables Vol C Tables 4.2.6.8 and 6.1.1.4'
    'H' 'H' 0.000 0.000 'International Tables Vol C Tables 4.2.6.8 and 6.1.1.4'
    'N' 'N' 0.006 0.003 'International Tables Vol C Tables 4.2.6.8 and 6.1.1.4'
    'Br' 'Br' -0.290 2.459
                         'International Tables Vol C Tables 4.2.6.8 and 6.1.1.4'
_computing_data_collection     'SCXmini (Rigaku/MSC, 2006)'
_computing_cell_refinement     'PROCESS-AUTO (Rigaku, 1998)'
_computing_data_reduction     'PROCESS-AUTO (Rigaku, 1998)'
_computing_structure_solution     'SHELXS97 (Sheldrick, 2008)'
_computing_structure_refinement     'SHELXL97 (Sheldrick, 2008)'
_computing_molecular_graphics     'CrystalStructure (Rigaku/MSC, 2006)'
_computing_publication_material     'CrystalStructure (Rigaku/MSC, 2006)'
loop_
    _atom_site_type_symbol
    _atom_site_label
    _atom_site_fract_x
    _atom_site_fract_y
    _atom_site_fract_z
    _atom_site_U_iso_or_equiv
    _atom_site_adp_type
    _atom_site_calc_flag
    _atom_site_refinement_flags
    _atom_site_occupancy
    _atom_site_disorder_assembly
    _atom_site_disorder_group
    Br Br(1) 0.31174(4) 0.55948(14) 0.53932(4) 0.0293(2) Uani d . 1.00 . .
    N N(1) 0.3079(3) 0.8778(7) 0.71320(17) 0.0237(10) Uani d . 1.00 . .
    C C(1) 0.4427(3) 0.4617(12) 0.6330(3) 0.0198(11) Uani d . 1.00 . .
    C C(2) 0.5076(4) 0.2842(13) 0.6015(3) 0.0257(12) Uani d . 1.00 . .
    C C(3) 0.6037(4) 0.1842(14) 0.6610(4) 0.0304(13) Uani d . 1.00 . .
    C C(4) 0.6321(4) 0.2554(12) 0.7494(4) 0.0274(13) Uani d . 1.00 . .
    C C(5) 0.5666(4) 0.4409(12) 0.7842(3) 0.0224(11) Uani d . 1.00 . .
    C C(6) 0.5988(4) 0.5102(13) 0.8776(4) 0.0349(15) Uani d . 1.00 . .
    C C(7) 0.5414(4) 0.6701(14) 0.9140(3) 0.0263(12) Uani d . 1.00 . .
    C C(8) 0.4419(4) 0.8017(14) 0.8560(3) 0.0314(13) Uani d . 1.00 . .
    C C(9) 0.4054(3) 0.7493(12) 0.7623(3) 0.0206(11) Uani d . 1.00 . .
    C C(10) 0.4667(3) 0.5569(11) 0.7240(3) 0.0157(10) Uani d . 1.00 . .
    H H(1a) 0.2955 0.8886 0.6486 0.020 Uiso c R 1.00 . .
    H H(2a) 0.4872 0.2298 0.5396 0.031 Uiso c R 1.00 . .
    H H(3a) 0.6495 0.0651 0.6393 0.037 Uiso c R 1.00 . .
    H H(4a) 0.6971 0.1804 0.7892 0.033 Uiso c R 1.00 . .
    H H(1b) 0.2991 1.0681 0.7464 0.057 Uiso c R 1.00 . .
    H H(6a) 0.6652 0.4367 0.9152 0.042 Uiso c R 1.00 . .
    H H(7a) 0.5638 0.7006 0.9772 0.032 Uiso c R 1.00 . .
    H H(8a) 0.4010 0.9253 0.8820 0.038 Uiso c R 1.00 . .
loop_
    _atom_site_aniso_label
    _atom_site_aniso_U_11
    _atom_site_aniso_U_22
    _atom_site_aniso_U_33
    _atom_site_aniso_U_12
    _atom_site_aniso_U_13
    _atom_site_aniso_U_23
    Br(1) 0.0265(3) 0.0337(3) 0.0210(3) 0.0021(2) -0.0007(2) -0.0014(2)
    N(1) 0.023(2) 0.020(2) 0.029(2) 0.0018(19) 0.011(2) -0.0008(18)
    C(1) 0.018(2) 0.025(2) 0.014(2) -0.003(2) 0.003(2) 0.003(2)
    C(2) 0.034(3) 0.021(2) 0.025(3) -0.001(2) 0.014(2) -0.001(2)
    C(3) 0.027(3) 0.025(3) 0.046(3) 0.000(2) 0.021(2) -0.001(2)
    C(4) 0.016(2) 0.016(3) 0.045(3) 0.000(2) 0.004(2) 0.010(2)
    C(5) 0.020(2) 0.016(2) 0.026(2) -0.005(2) 0.001(2) 0.005(2)
    C(6) 0.021(2) 0.022(3) 0.043(3) -0.009(2) -0.013(2) 0.016(2)
    C(7) 0.0278(14) 0.0273(15) 0.0247(14) -0.0040(9) 0.0100(9) -0.0020(9)
    C(8) 0.035(3) 0.026(3) 0.038(3) -0.012(2) 0.019(2) -0.010(2)
    C(9) 0.024(2) 0.014(3) 0.026(2) -0.009(2) 0.011(2) -0.003(2)
    C(10) 0.015(2) 0.014(2) 0.019(2) -0.005(2) 0.007(2) -0.0002(19)
_geom_special_details
;
All e.s.d.'s (except the e.s.d. in the dihedral angle between two l.s. planes)
are estimated using the full covariance matrix. The cell e.s.d.'s are taken
into account individually in the estimation of e.s.d.'s in distances, angles
and torsion angles; correlations between e.s.d.'s in cell parameters are only
used when they are defined by crystal symmetry. An approximate (isotropic)
treatment of cell e.s.d.'s is used for estimating e.s.d.'s involving l.s.
planes.
;
loop_
    _geom_bond_atom_site_label_1
    _geom_bond_atom_site_label_2
    _geom_bond_site_symmetry_1
    _geom_bond_site_symmetry_2
    _geom_bond_distance
    _geom_bond_publ_flag
    Br(1) C(1) . . 1.939(4) ?
    N(1) C(9) . . 1.400(5) ?
    C(1) C(2) . . 1.372(8) ?
    C(1) C(10) . . 1.420(7) ?
    C(2) C(3) . . 1.393(7) ?
    C(3) C(4) . . 1.350(8) ?
    C(4) C(5) . . 1.428(8) ?
    C(5) C(6) . . 1.420(8) ?
    C(5) C(10) . . 1.455(6) ?
    C(6) C(7) . . 1.304(9) ?
    C(7) C(8) . . 1.462(7) ?
    C(8) C(9) . . 1.410(7) ?
    C(9) C(10) . . 1.435(8) ?
    N(1) H(1a) . . 0.98 no
    N(1) H(1b) . . 0.98 no
    C(2) H(2a) . . 0.95 no
    C(3) H(3a) . . 0.95 no
    C(4) H(4a) . . 0.95 no
    C(6) H(6a) . . 0.95 no
    C(7) H(7a) . . 0.95 no
    C(8) H(8a) . . 0.95 no
loop_
    _geom_angle_atom_site_label_1
    _geom_angle_atom_site_label_2
    _geom_angle_atom_site_label_3
    _geom_angle_site_symmetry_1
    _geom_angle_site_symmetry_2
    _geom_angle_site_symmetry_3
    _geom_angle
    _geom_angle_publ_flag
    Br(1) C(1) C(2) . . . 112.2(3) ?
    Br(1) C(1) C(10) . . . 123.4(4) ?
    C(2) C(1) C(10) . . . 124.4(4) ?
    C(1) C(2) C(3) . . . 119.4(5) ?
    C(2) C(3) C(4) . . . 120.5(6) ?
    C(3) C(4) C(5) . . . 121.4(4) ?
    C(4) C(5) C(6) . . . 119.9(4) ?
    C(4) C(5) C(10) . . . 119.9(4) ?
    C(6) C(5) C(10) . . . 120.2(5) ?
    C(5) C(6) C(7) . . . 123.0(4) ?
    C(6) C(7) C(8) . . . 118.9(5) ?
    C(7) C(8) C(9) . . . 121.5(5) ?
    N(1) C(9) C(8) . . . 117.0(5) ?
    N(1) C(9) C(10) . . . 124.1(4) ?
    C(8) C(9) C(10) . . . 118.8(4) ?
    C(1) C(10) C(5) . . . 114.4(4) ?
    C(1) C(10) C(9) . . . 128.2(4) ?
    C(5) C(10) C(9) . . . 117.4(4) ?
    C(9) N(1) H(1a) . . . 113.0 no
    C(9) N(1) H(1b) . . . 106.2 no
    H(1a) N(1) H(1b) . . . 120.9 no
    C(1) C(2) H(2a) . . . 120.3 no
    C(3) C(2) H(2a) . . . 120.3 no
    C(2) C(3) H(3a) . . . 119.8 no
    C(4) C(3) H(3a) . . . 119.8 no
    C(3) C(4) H(4a) . . . 119.3 no
    C(5) C(4) H(4a) . . . 119.3 no
    C(5) C(6) H(6a) . . . 118.5 no
    C(7) C(6) H(6a) . . . 118.5 no
    C(6) C(7) H(7a) . . . 120.5 no
    C(8) C(7) H(7a) . . . 120.5 no
    C(7) C(8) H(8a) . . . 119.3 no
    C(9) C(8) H(8a) . . . 119.3 no
loop_
    _geom_torsion_atom_site_label_1
    _geom_torsion_atom_site_label_2
    _geom_torsion_atom_site_label_3
    _geom_torsion_atom_site_label_4
    _geom_torsion_site_symmetry_1
    _geom_torsion_site_symmetry_2
    _geom_torsion_site_symmetry_3
    _geom_torsion_site_symmetry_4
    _geom_torsion
    _geom_torsion_publ_flag
    Br(1) C(1) C(2) C(3) . . . . -177.8(4) ?
    Br(1) C(1) C(10) C(5) . . . . 176.3(3) ?
    Br(1) C(1) C(10) C(9) . . . . -3.7(8) ?
    C(2) C(1) C(10) C(5) . . . . -2.0(8) ?
    C(2) C(1) C(10) C(9) . . . . 178.0(5) ?
    C(10) C(1) C(2) C(3) . . . . 0.6(9) ?
    C(1) C(2) C(3) C(4) . . . . 1.3(9) ?
    C(2) C(3) C(4) C(5) . . . . -1.6(9) ?
    C(3) C(4) C(5) C(6) . . . . 179.7(5) ?
    C(3) C(4) C(5) C(10) . . . . 0.1(6) ?
    C(4) C(5) C(6) C(7) . . . . -177.9(5) ?
    C(4) C(5) C(10) C(1) . . . . 1.6(7) ?
    C(4) C(5) C(10) C(9) . . . . -178.4(5) ?
    C(6) C(5) C(10) C(1) . . . . -178.0(5) ?
    C(6) C(5) C(10) C(9) . . . . 2.0(7) ?
    C(10) C(5) C(6) C(7) . . . . 1.7(9) ?
    C(5) C(6) C(7) C(8) . . . . -3.8(9) ?
    C(6) C(7) C(8) C(9) . . . . 2.4(9) ?
    C(7) C(8) C(9) N(1) . . . . 178.2(5) ?
    C(7) C(8) C(9) C(10) . . . . 1.2(8) ?
    N(1) C(9) C(10) C(1) . . . . 0.0(8) ?
    N(1) C(9) C(10) C(5) . . . . -180.0(4) ?
    C(8) C(9) C(10) C(1) . . . . 176.8(5) ?
    C(8) C(9) C(10) C(5) . . . . -3.2(7) ?
loop_
    _geom_hbond_atom_site_label_D
    _geom_hbond_atom_site_label_H
    _geom_hbond_atom_site_label_A
    _geom_hbond_site_symmetry_A
    _geom_hbond_distance_DH
    _geom_hbond_distance_HA
    _geom_hbond_distance_DA
    _geom_hbond_angle_DHA
    _geom_hbond_publ_flag
    N1 H1a Br1 1_555 0.98 2.27 3.070(3) 138 yes
    N1 H1b N1 2_556 0.98 2.20 3.073(5) 148 yes
