# Supplementary material for: 8-Bromo­naphthalen-1-amine
Source: Acta Crystallogr Sect E Struct Rep Online. 2008 May 3;64(Pt 6):o977. doi: 10.1107/S1600536808012580 (PMC2961535; doi:10.1107/S1600536808012580)
Supplement: Supplementary file 2 [file e-64-0o977-Isup2.hkl]

# 
# h,k,l, Fc-squared, Fo-squared, sigma(Fo-squared) and status flag 
# 
data_I
_shelx_title '  fkdw15e_in_P21/n' 
_shelx_refln_list_code          4 
_shelx_F_calc_maximum      158.99 
_exptl_crystal_F_000       440.00 
_reflns_d_resolution_high  0.8301 
 
loop_ 
 _symmetry_equiv_pos_as_xyz 
 'x, y, z' 
 '-x+1/2, y+1/2, -z+1/2' 
 '-x, -y, -z' 
 'x-1/2, -y-1/2, z-1/2' 
 
_cell_length_a    13.6692 
_cell_length_b     4.1579 
_cell_length_c    15.8256 
_cell_angle_alpha  90.000 
_cell_angle_beta  109.941 
_cell_angle_gamma  90.000 
 
_shelx_F_squared_multiplier     1.000 
 
loop_ 
 _refln_index_h 
 _refln_index_k 
 _refln_index_l 
 _refln_F_squared_calc 
 _refln_F_squared_meas 
 _refln_F_squared_sigma 
 _refln_observed_status 
   4   0   0      184.63      228.41     13.70 o 
   6   0   0     1860.74     1869.71     72.17 o 
   8   0   0     9112.83     9189.81    294.66 o 
  10   0   0     2574.77     2554.64     83.05 o 
  12   0   0      127.02      129.62     40.01 o 
  14   0   0      875.08      745.43     62.78 o 
   1   1   0     9577.25    11181.58     81.73 o 
   2   1   0     9744.89    10690.04     98.93 o 
   3   1   0     2357.69     2088.79     44.86 o 
   4   1   0     1019.79     1051.62     23.35 o 
   5   1   0     4190.89     3932.11     47.97 o 
   6   1   0      190.68      165.84      9.34 o 
   7   1   0     1478.88     1536.20     31.32 o 
   8   1   0      156.78      165.64     12.54 o 
   9   1   0      956.84      918.29     37.77 o 
  10   1   0      192.65      191.07     16.29 o 
  11   1   0     1173.97     1131.79     76.39 o 
  12   1   0      555.58      504.90     37.86 o 
  13   1   0     1187.48     1000.60     90.94 o 
  14   1   0      108.68      186.09     37.29 o 
  15   1   0       88.54       94.61     35.24 o 
   0   2   0     2403.05     2316.97     53.04 o 
   1   2   0     1083.34      979.73     20.96 o 
   2   2   0     2571.09     2480.16     36.43 o 
   3   2   0      776.70      770.71     27.97 o 
   4   2   0       48.78       33.15      7.98 o 
   5   2   0      421.35      384.13     16.34 o 
   6   2   0      749.38      639.54     34.29 o 
   7   2   0     1307.88     1373.53     55.44 o 
   8   2   0     3489.35     3656.60    106.67 o 
   9   2   0      582.29      518.56     39.81 o 
  10   2   0      396.72      365.58     39.64 o 
  11   2   0       62.96       54.83     27.23 o 
  12   2   0        6.14       10.62     22.54 o 
  13   2   0       93.54      142.36     40.27 o 
  14   2   0      244.11      285.23     50.06 o 
   1   3   0      727.96      774.99     25.80 o 
   2   3   0      887.55      739.87     25.40 o 
   3   3   0     1031.76      937.43     34.88 o 
   4   3   0     3490.58     3501.38    112.20 o 
   5   3   0      119.19       86.56     20.74 o 
   6   3   0     2216.83     2136.88     81.05 o 
   7   3   0      568.97      529.36     41.86 o 
   8   3   0       20.72       32.58     23.85 o 
   9   3   0       26.69       22.95     26.04 o 
  10   3   0      668.73      549.03     50.47 o 
  11   3   0      259.16      261.00     45.79 o 
  12   3   0      772.31      887.33     76.47 o 
   0   4   0      321.94      359.67     33.49 o 
   1   4   0     1823.42     1742.09     54.54 o 
   2   4   0      107.35      140.39     24.00 o 
   3   4   0       11.23      101.36     35.25 o 
   4   4   0       50.79       96.22     30.15 o 
   5   4   0        9.14       34.67     23.98 o 
   6   4   0       34.47       33.35     30.80 o 
   7   4   0     1073.59     1108.36     71.47 o 
   8   4   0       51.53      113.42     35.72 o 
   9   4   0      520.50      543.97     57.48 o 
 -15   0   1      826.77      711.90     58.32 o 
 -13   0   1     1774.70     1705.22     79.70 o 
 -11   0   1     2137.49     1861.70     72.32 o 
  -9   0   1      178.65      197.97     22.25 o 
  -7   0   1     4824.44     4587.32    196.96 o 
  -5   0   1     9769.53    10490.88    157.10 o 
  -3   0   1     5315.66     5676.39     70.26 o 
   5   0   1    15885.53    17922.97    269.00 o 
   7   0   1      612.34      713.63     34.59 o 
   9   0   1     1595.31     1502.98     61.87 o 
  11   0   1     3375.60     3369.91    116.43 o 
  13   0   1      953.01      996.65     68.28 o 
  15   0   1       66.88       88.97     61.12 o 
 -15   1   1      230.31      197.69     40.66 o 
 -14   1   1      161.77      242.23     50.38 o 
 -13   1   1        1.46       58.89     36.07 o 
 -12   1   1      176.35      213.00     26.24 o 
 -11   1   1      544.55      559.25     60.01 o 
 -10   1   1      917.38      893.10     37.11 o 
  -9   1   1      980.09      975.05     35.32 o 
  -8   1   1     6422.98     6419.83    159.29 o 
  -7   1   1       10.77       10.00      5.64 o 
  -6   1   1     1902.06     1971.99     39.29 o 
  -5   1   1       31.28       47.78      5.85 o 
  -4   1   1      736.67      753.03     29.86 o 
  -3   1   1      141.34      150.80     13.24 o 
  -2   1   1     4094.00     3668.24     87.41 o 
  -1   1   1     2963.08     3272.06     42.70 o 
   0   1   1     8577.55     8850.51     71.88 o 
   1   1   1     1502.90     1385.16     33.36 o 
   2   1   1     4641.00     5031.14     67.71 o 
   3   1   1       56.79       80.97      8.45 o 
   4   1   1        4.41        5.10      4.73 o 
   5   1   1      678.56      701.97     16.89 o 
   6   1   1     4592.94     5013.37     77.97 o 
   7   1   1     2634.76     2719.82     55.61 o 
   8   1   1     2766.97     2411.74     49.81 o 
   9   1   1       31.93       50.99     10.52 o 
  10   1   1     1056.48     1034.38     36.11 o 
  11   1   1       35.35       39.08     15.64 o 
  12   1   1       31.89       30.17     17.55 o 
  13   1   1      332.96      294.97     48.21 o 
  14   1   1      412.98      403.55     49.46 o 
 -14   2   1      591.92      505.19     59.98 o 
 -13   2   1      541.20      534.19     54.22 o 
 -12   2   1      486.48      443.73     61.55 o 
 -11   2   1       23.89       74.62     25.68 o 
 -10   2   1      258.85      275.82     34.38 o 
  -9   2   1     1382.96     1291.35     60.24 o 
  -8   2   1       78.47       47.79     20.48 o 
  -7   2   1     2492.13     2253.16     72.86 o 
  -6   2   1     2057.35     1984.66     67.90 o 
  -5   2   1     3801.16     3940.46     88.60 o 
  -4   2   1     1858.34     1726.96     34.65 o 
  -3   2   1     1485.81     1241.93     28.49 o 
  -2   2   1     1363.10     1372.84     42.54 o 
  -1   2   1       17.11       10.04      5.78 o 
   0   2   1        2.99        0.70      5.50 o 
   1   2   1     1491.18     1563.31     28.55 o 
   2   2   1     1592.99     1599.18     29.31 o 
   3   2   1     3660.83     3412.88     55.40 o 
   4   2   1     1646.69     1566.61     37.37 o 
   5   2   1     1725.89     1790.90     43.17 o 
   6   2   1      972.30     1059.14     34.95 o 
   7   2   1       46.25       48.25     13.35 o 
   8   2   1        6.64       15.39     16.33 o 
   9   2   1      292.34      234.21     33.12 o 
  10   2   1      529.31      609.32     56.48 o 
  11   2   1      730.51      792.84     57.98 o 
  12   2   1      708.75      612.36     54.58 o 
  13   2   1      821.24      713.39     59.48 o 
 -12   3   1       72.31       67.65     34.88 o 
 -11   3   1      254.03      303.15     54.67 o 
 -10   3   1       64.04      168.80     37.66 o 
  -9   3   1      900.31     1061.52     63.62 o 
  -8   3   1     1127.98     1037.37     57.77 o 
  -7   3   1     2348.66     2253.36     89.96 o 
  -6   3   1       49.78       21.12     18.49 o 
  -5   3   1       41.11       77.88     31.12 o 
  -4   3   1       90.91       75.72     13.38 o 
  -3   3   1     1668.10     1599.22     59.20 o 
  -2   3   1      544.03      540.28     21.98 o 
  -1   3   1     3151.78     3104.34     59.23 o 
   0   3   1      815.00      742.75     25.35 o 
   1   3   1     1928.32     1919.31     43.92 o 
   2   3   1      149.53      166.04     18.76 o 
   3   3   1       20.69       12.83     12.52 o 
   4   3   1       15.11       25.05     17.31 o 
   5   3   1     1856.32     1668.69     56.20 o 
   6   3   1     1087.90     1049.38     57.00 o 
   7   3   1      751.36      728.64     51.50 o 
   8   3   1      131.29       92.58     28.29 o 
   9   3   1     1371.30     1368.57     74.97 o 
  10   3   1       47.12       70.06     30.19 o 
  11   3   1       70.32      157.24     36.94 o 
  12   3   1       39.61       67.14     75.04 o 
  -9   4   1        0.42        4.17     27.08 o 
  -8   4   1       70.23       97.59     37.72 o 
  -7   4   1        1.10       21.50     25.74 o 
  -6   4   1      820.33      873.44     60.32 o 
  -5   4   1        3.33       44.94     23.84 o 
  -4   4   1     1248.53     1213.19     65.63 o 
  -3   4   1        0.21        9.37     14.90 o 
  -2   4   1      342.31      375.71     30.98 o 
  -1   4   1       63.50       50.83     14.99 o 
   0   4   1       57.95       83.51     19.96 o 
   1   4   1       13.07       15.93     13.97 o 
   2   4   1      863.08      910.36     44.26 o 
   3   4   1       52.67       52.01     23.03 o 
   4   4   1     2258.37     2275.10     93.61 o 
   5   4   1      229.64      194.75     35.83 o 
   6   4   1        8.86        8.29     21.48 o 
   7   4   1        0.15       47.14     42.94 o 
   8   4   1       21.31       38.33     27.80 o 
   0   5   1       43.05       42.28     35.77 o 
 -14   0   2        1.34       -5.24     17.78 o 
 -12   0   2      296.37      241.10     61.05 o 
 -10   0   2     3358.32     3270.71    108.26 o 
  -8   0   2     3583.76     3274.32     78.31 o 
  -6   0   2       97.03       68.64     16.24 o 
  -4   0   2     6242.51     6745.54    134.65 o 
  -2   0   2    21968.49    23217.31    220.65 o 
   4   0   2      236.83      188.45     16.26 o 
   6   0   2    13706.30    16115.26    291.88 o 
   8   0   2     2752.37     2972.93    117.66 o 
  10   0   2      148.08      159.36     46.25 o 
  12   0   2      574.13      548.69     66.97 o 
  14   0   2     1377.54     1203.97    102.87 o 
 -15   1   2      811.26      814.03     66.77 o 
 -14   1   2       43.62       54.41     30.55 o 
 -13   1   2     1475.03     1348.33     88.28 o 
 -12   1   2      107.80      149.32     24.43 o 
 -11   1   2     1586.07     1626.47     99.70 o 
 -10   1   2       55.58       85.98     11.67 o 
  -9   1   2      271.23      292.29     16.92 o 
  -8   1   2      124.92      115.12     10.38 o 
  -7   1   2     3142.48     3087.50     56.62 o 
  -6   1   2     1293.94     1372.27     29.54 o 
  -5   1   2     5360.90     4895.80     62.48 o 
  -4   1   2     2942.72     3412.81    110.83 o 
  -3   1   2    22104.10    24367.05    199.16 o 
  -2   1   2    10678.69    12805.11    158.52 o 
  -1   1   2     2495.07     2974.45     40.43 o 
   1   1   2     8282.21     9246.66     83.44 o 
   2   1   2      849.32     1000.74     21.61 o 
   3   1   2     4961.02     4606.47     63.42 o 
   4   1   2     1528.30     1562.80     40.15 o 
   5   1   2     7136.93     7497.38    102.16 o 
   6   1   2        2.03       -6.48      6.71 o 
   7   1   2       12.77       34.68     17.74 o 
   8   1   2      335.71      344.67     19.34 o 
   9   1   2     1465.91     1485.87     58.61 o 
  10   1   2      487.81      408.78     24.70 o 
  11   1   2     2416.34     2276.79     80.95 o 
  12   1   2      120.93      158.81     22.49 o 
  13   1   2      788.52      790.41     80.92 o 
  14   1   2        1.44      101.23     90.27 o 
 -14   2   2        8.54        1.35     25.78 o 
 -13   2   2        2.94      -26.73     26.73 o 
 -12   2   2      269.36      175.19     36.84 o 
 -11   2   2      817.81      782.31     56.90 o 
 -10   2   2     2057.69     2120.72     84.02 o 
  -9   2   2     1878.32     1748.11     71.06 o 
  -8   2   2      387.31      320.36     32.11 o 
  -7   2   2      650.16      656.80     35.98 o 
  -6   2   2        1.73       -0.32     12.27 o 
  -5   2   2      704.09      702.45     35.12 o 
  -3   2   2     3937.91     4117.60     50.04 o 
  -2   2   2    10642.14    11220.07    122.22 o 
  -1   2   2     4300.43     4420.23     69.25 o 
   0   2   2     3432.74     3411.11     50.58 o 
   1   2   2     2280.32     2344.87     39.17 o 
   2   2   2       18.41       28.42     11.78 o 
   3   2   2       23.38       34.03     12.80 o 
   4   2   2      696.56      660.26     23.52 o 
   5   2   2     1277.75     1339.75     38.09 o 
   6   2   2     1945.57     1817.41     49.03 o 
   7   2   2     1564.56     1540.22     51.34 o 
   8   2   2     1137.23     1054.31     55.68 o 
   9   2   2     1061.97      983.08     65.31 o 
  10   2   2      245.78      244.99     37.45 o 
  11   2   2        2.63      -12.04     28.41 o 
  12   2   2      162.68      127.45     36.90 o 
  13   2   2      274.37      344.58     49.50 o 
 -12   3   2      478.39      554.73     61.95 o 
 -11   3   2       47.22       56.09     30.79 o 
 -10   3   2        1.86        2.88     23.37 o 
  -9   3   2      106.38      142.62     50.49 o 
  -8   3   2      591.47      530.04     44.57 o 
  -7   3   2      142.41      182.47     30.79 o 
  -6   3   2      888.41     1017.79     50.80 o 
  -5   3   2      419.05      316.75     32.90 o 
  -4   3   2     1512.73     1401.22     58.05 o 
  -3   3   2      220.47      246.23     13.99 o 
  -2   3   2      685.35      667.64     23.61 o 
  -1   3   2      451.92      453.21     20.51 o 
   0   3   2     1595.48     1495.11     39.86 o 
   1   3   2       73.69       89.65     13.38 o 
   2   3   2     2417.71     2271.17     49.71 o 
   3   3   2      819.99      783.08     34.67 o 
   4   3   2     2435.30     2625.91     68.16 o 
   5   3   2      100.50      150.80     19.01 o 
   6   3   2       70.84      131.02     25.34 o 
   7   3   2       18.26       39.93     23.72 o 
   8   3   2      116.33      126.84     31.69 o 
   9   3   2      179.12      158.98     34.84 o 
  10   3   2      866.10      880.15     65.45 o 
  11   3   2      216.27      198.78     39.71 o 
  -9   4   2      654.25      687.36     59.68 o 
  -8   4   2        9.40       35.92     40.59 o 
  -7   4   2      568.27      693.20     61.23 o 
  -6   4   2      101.33      177.75     37.68 o 
  -5   4   2       50.09       90.24     29.39 o 
  -4   4   2       37.91       71.86     25.91 o 
  -3   4   2     1041.60     1108.77     63.61 o 
  -2   4   2      126.68      152.32     23.54 o 
  -1   4   2     1233.33     1146.37     42.42 o 
   0   4   2       12.90       49.96     26.62 o 
   1   4   2      494.03      547.40     41.17 o 
   2   4   2       23.04       35.15     19.64 o 
   3   4   2       95.73      152.04     27.15 o 
   4   4   2      135.89       99.89     30.60 o 
   5   4   2     1740.40     1919.78     89.76 o 
   6   4   2        6.30       35.26     26.49 o 
   7   4   2      501.33      500.53     47.07 o 
   8   4   2      162.18      142.00     37.97 o 
 -15   0   3     1171.30     1144.06    245.09 o 
 -13   0   3       84.95      114.57     31.13 o 
 -11   0   3     1611.24     1351.48     84.77 o 
  -9   0   3      283.80      239.10     31.56 o 
  -7   0   3     5015.60     4877.97     99.06 o 
  -5   0   3     7464.25     7709.51    238.45 o 
  -3   0   3      990.24      986.50     24.77 o 
  -1   0   3      987.35      835.12     48.23 o 
   1   0   3     6644.12     6945.50    203.48 o 
   3   0   3    10102.52    11074.18    166.06 o 
   5   0   3      218.53      117.33     20.07 o 
   7   0   3      108.89      129.16     22.75 o 
   9   0   3     3011.01     3009.27    118.24 o 
  11   0   3      995.75     1075.00     84.05 o 
  13   0   3     1024.92      964.09     73.40 o 
 -15   1   3        0.68       91.18     56.74 o 
 -14   1   3       55.71       86.51     39.17 o 
 -13   1   3      236.27      228.04     38.74 o 
 -12   1   3      334.30      349.54     29.26 o 
 -11   1   3      263.79      214.10     21.93 o 
 -10   1   3     6399.42     5985.13    120.24 o 
  -9   1   3     1179.43      989.73     39.39 o 
  -8   1   3     1468.39     1529.64     38.86 o 
  -7   1   3      258.66      238.41     14.01 o 
  -6   1   3       43.34       55.65      7.89 o 
  -5   1   3      152.25      159.68     15.85 o 
  -4   1   3     3693.48     3772.76     52.40 o 
  -3   1   3      996.12      759.37     14.96 o 
  -2   1   3    14537.65    14552.44    129.96 o 
  -1   1   3      646.05      796.34     15.03 o 
   0   1   3     7789.24     8065.96     77.14 o 
   1   1   3      174.33      112.09      7.31 o 
   2   1   3      492.72      580.01     17.56 o 
   3   1   3      695.09      674.39     16.89 o 
   4   1   3     6908.31     7807.28     94.57 o 
   5   1   3       33.69       31.82      8.39 o 
   6   1   3     5500.29     5577.48     87.31 o 
   7   1   3      772.67      778.43     28.02 o 
   8   1   3     2481.68     2512.66     59.97 o 
   9   1   3        1.36      -12.25     12.25 o 
  10   1   3       35.42       98.53     21.50 o 
  11   1   3        2.57       30.92     23.34 o 
  12   1   3      405.85      419.77     32.72 o 
  13   1   3       65.59       73.66     31.54 o 
  14   1   3     1495.64     1511.32     91.77 o 
 -14   2   3      584.16      470.44     61.25 o 
 -13   2   3      553.10      572.09     61.44 o 
 -12   2   3      441.27      433.37     48.95 o 
 -11   2   3      676.86      541.76     49.03 o 
 -10   2   3        5.05       23.94     27.45 o 
  -9   2   3     1534.77     1429.67     64.19 o 
  -8   2   3     1833.66     1869.11     70.97 o 
  -7   2   3     1680.11     1639.18     63.52 o 
  -6   2   3     1935.61     1867.62     65.43 o 
  -5   2   3      579.06      519.74     29.57 o 
  -4   2   3     2514.17     2430.05     77.35 o 
  -3   2   3     1493.91     1486.10     46.57 o 
  -2   2   3       83.29       67.06      8.17 o 
  -1   2   3      365.37      328.82     14.07 o 
   0   2   3     2241.59     2367.80     40.94 o 
   1   2   3     2450.00     2195.46     40.22 o 
   2   2   3     5439.47     5566.41     79.88 o 
   3   2   3     3087.37     3281.72     55.74 o 
   4   2   3     1407.36     1282.78     29.96 o 
   5   2   3      820.43      755.49     24.59 o 
   6   2   3       24.89       27.30     11.81 o 
   7   2   3      344.90      363.34     24.68 o 
   8   2   3      692.88      639.40     51.33 o 
   9   2   3      889.83      714.34     55.35 o 
  10   2   3     1255.35     1340.66     70.27 o 
  11   2   3      954.06      919.02     76.27 o 
  12   2   3      456.58      459.20     77.66 o 
  13   2   3       83.06      121.82     40.24 o 
 -13   3   3        1.81       10.44     28.76 o 
 -12   3   3        6.97       -8.66     27.21 o 
 -11   3   3     1376.34     1261.33     79.41 o 
 -10   3   3      226.73      282.76     48.93 o 
  -9   3   3      683.41      754.12     73.78 o 
  -8   3   3      367.60      356.29     41.53 o 
  -7   3   3       51.79       94.14     26.33 o 
  -6   3   3      160.74      141.57     27.84 o 
  -5   3   3       96.22       42.59     21.51 o 
  -4   3   3       56.10       78.14     13.55 o 
  -3   3   3     1239.64     1245.27     39.00 o 
  -2   3   3      425.01      450.12     21.37 o 
  -1   3   3     2313.32     2286.54     49.99 o 
   0   3   3      268.86      239.96     17.06 o 
   1   3   3      363.84      378.89     19.65 o 
   2   3   3        2.33       14.19     10.56 o 
   3   3   3      191.89      215.26     18.07 o 
   4   3   3       19.33       59.12     17.07 o 
   5   3   3     1058.88      995.77     41.01 o 
   6   3   3      714.50      636.01     36.45 o 
   7   3   3     1551.10     1695.44     71.76 o 
   8   3   3       63.48      105.19     30.29 o 
   9   3   3      429.62      445.91     48.81 o 
  10   3   3        0.43       16.46     29.63 o 
  11   3   3      595.61      556.41     59.61 o 
  -9   4   3        0.31        8.11     35.37 o 
  -8   4   3      336.80      401.53     46.21 o 
  -7   4   3      212.10      218.46     38.40 o 
  -6   4   3     1435.36     1459.44     78.73 o 
  -5   4   3       13.61       22.29     27.89 o 
  -4   4   3      576.51      534.00     48.84 o 
  -3   4   3        2.49       16.25     26.77 o 
  -2   4   3        1.33       -1.93     14.36 o 
  -1   4   3        5.78       33.25     15.70 o 
   0   4   3      614.38      617.62     31.77 o 
   1   4   3       85.41      110.58     25.46 o 
   2   4   3     1642.84     1732.03     66.14 o 
   3   4   3      137.04      140.95     26.34 o 
   4   4   3      432.39      443.34     46.15 o 
   5   4   3        4.24      -23.22     25.57 o 
   6   4   3      130.55      165.20     37.02 o 
   7   4   3       25.02       62.88     32.39 o 
   8   4   3      426.36      477.96     53.27 o 
 -16   0   4      360.23      288.39     61.39 o 
 -14   0   4       45.31       76.32     30.05 o 
 -12   0   4     2101.97     1957.79    159.55 o 
 -10   0   4     3291.60     3212.45    136.32 o 
  -8   0   4     1153.84      904.29     45.03 o 
  -6   0   4      167.83      216.30     20.98 o 
  -4   0   4     3103.37     2681.34     55.56 o 
  -2   0   4    25276.87    26230.44    292.41 o 
   0   0   4     2698.79     2367.50     54.95 o 
   2   0   4       61.99       93.11     11.72 o 
   4   0   4     5153.38     5191.73    106.96 o 
   6   0   4     5544.46     5333.83    235.97 o 
   8   0   4     1670.84     1745.79     69.20 o 
  10   0   4       27.38        9.94     22.35 o 
  12   0   4      973.07      955.91     71.90 o 
 -15   1   4      779.60      689.37     59.56 o 
 -14   1   4      281.04      283.81     43.01 o 
 -13   1   4      801.36      883.55     61.12 o 
 -12   1   4      179.17      216.15     40.62 o 
 -11   1   4       11.45       12.29     12.44 o 
 -10   1   4       59.76       66.78     27.92 o 
  -9   1   4     1469.95     1541.95     44.56 o 
  -8   1   4      231.47      208.65     19.52 o 
  -7   1   4     4866.39     4499.93     89.64 o 
  -6   1   4       53.83       36.03      9.49 o 
  -5   1   4     6554.47     6957.27     99.71 o 
  -4   1   4     2406.06     2521.34     55.57 o 
  -3   1   4      318.51      332.86     13.14 o 
  -2   1   4       61.20       61.33      6.22 o 
  -1   1   4     4404.61     4896.53     59.08 o 
   0   1   4      167.05      119.37      7.73 o 
   1   1   4     8646.87     9031.93    102.36 o 
   2   1   4     3728.82     4305.28     53.48 o 
   3   1   4     7007.84     7220.94     87.37 o 
   4   1   4        3.18       27.12     11.71 o 
   5   1   4       40.30       40.05     13.81 o 
   6   1   4       18.83       31.69     10.56 o 
   7   1   4     1649.55     1668.15     42.97 o 
   8   1   4      197.50      223.46     20.49 o 
   9   1   4     3385.43     3714.29     86.46 o 
  10   1   4      314.17      341.54     28.87 o 
  11   1   4     1269.46     1228.59     49.54 o 
  12   1   4       37.54       98.51     30.25 o 
  13   1   4       26.68       81.60     40.81 o 
 -14   2   4       13.18       23.83     32.83 o 
 -13   2   4      292.99      332.42     52.51 o 
 -12   2   4      670.29      643.16     53.82 o 
 -11   2   4      892.86      919.73     62.17 o 
 -10   2   4      792.02      806.44     54.85 o 
  -9   2   4      590.09      663.55     48.26 o 
  -8   2   4      659.68      583.51     40.38 o 
  -7   2   4      106.15      116.56     23.19 o 
  -6   2   4       91.04      163.26     21.99 o 
  -5   2   4     3552.68     3814.66     92.46 o 
  -4   2   4     9610.38     9700.24    139.22 o 
  -3   2   4     2079.63     1920.09     34.54 o 
  -2   2   4      839.81      751.64     24.20 o 
  -1   2   4     1035.51      830.87     22.11 o 
   0   2   4      590.36      610.23     19.49 o 
   1   2   4     1223.90     1354.09     31.93 o 
   2   2   4       28.97       65.89     10.69 o 
   3   2   4     4433.95     4847.73     78.56 o 
   4   2   4     1147.29      948.69     28.15 o 
   5   2   4     1554.94     1484.33     36.97 o 
   6   2   4     2492.13     2352.97     52.62 o 
   7   2   4     1177.87     1021.60     53.29 o 
   8   2   4      800.54      698.31     34.90 o 
   9   2   4       38.42       47.88     23.71 o 
  10   2   4       70.00       31.55     25.27 o 
  11   2   4      535.09      525.52     50.06 o 
  12   2   4      407.12      367.41     48.04 o 
 -13   3   4      171.18      215.95     51.39 o 
 -12   3   4      224.40      216.02     46.75 o 
 -11   3   4        1.42       34.17     28.57 o 
 -10   3   4        5.94       15.96     29.88 o 
  -9   3   4      153.69      157.41     35.59 o 
  -8   3   4      271.72      276.90     37.64 o 
  -7   3   4        6.49       68.75     40.35 o 
  -6   3   4     5025.17     5343.01    143.00 o 
  -5   3   4     1763.38     1769.05     66.51 o 
  -4   3   4      150.29      130.38     15.14 o 
  -3   3   4        0.14        3.01      7.34 o 
  -2   3   4      122.17      131.70     13.36 o 
  -1   3   4      269.66      255.28     19.48 o 
   0   3   4      900.94      915.62     31.23 o 
   1   3   4      279.37      315.35     28.29 o 
   2   3   4     2640.13     2669.73     64.64 o 
   3   3   4      209.86      209.72     17.91 o 
   4   3   4      397.57      405.66     30.38 o 
   5   3   4      231.12      222.05     24.82 o 
   6   3   4       37.46       18.69     15.05 o 
   7   3   4       39.69      102.74     27.52 o 
   8   3   4      788.06      640.13     52.62 o 
   9   3   4      269.33      313.00     43.20 o 
  10   3   4     1077.75     1150.24     69.89 o 
  -9   4   4      270.94      364.51     53.40 o 
  -8   4   4      104.65      129.15     35.68 o 
  -7   4   4      147.89      214.35     42.19 o 
  -6   4   4       16.71       32.20     28.44 o 
  -5   4   4      626.65      737.21     58.20 o 
  -4   4   4        3.16       -7.32     19.11 o 
  -3   4   4     1150.84     1208.26     68.59 o 
  -2   4   4       40.00       68.41     20.04 o 
  -1   4   4     1231.12     1221.73     48.48 o 
   0   4   4        0.19       21.71     14.19 o 
   1   4   4       27.63       32.25     31.47 o 
   2   4   4        3.04        8.80     19.19 o 
   3   4   4      524.63      535.46     39.09 o 
   4   4   4      180.61      240.48     30.57 o 
   5   4   4      719.16      858.21     61.82 o 
   6   4   4        1.86       23.41     27.14 o 
   7   4   4      685.80      651.77     57.12 o 
 -15   0   5      195.37      294.57     79.30 o 
 -13   0   5     5261.59     4549.58    261.96 o 
 -11   0   5      872.31      840.75     49.56 o 
  -9   0   5     3952.57     4086.51    166.03 o 
  -7   0   5     4179.87     4021.81    106.95 o 
  -5   0   5     7380.36     8039.29    187.74 o 
  -3   0   5       51.18       43.29     10.42 o 
  -1   0   5     6585.01     5795.40    160.53 o 
   1   0   5    14046.92    16372.24    319.44 o 
   3   0   5     7649.09     8828.03    163.50 o 
   5   0   5       81.17       99.72     16.51 o 
   7   0   5     1280.22     1219.83     55.54 o 
   9   0   5     4452.53     4633.04    149.99 o 
  11   0   5     2166.94     2359.03    128.69 o 
  13   0   5       34.25       74.54     61.08 o 
 -16   1   5       44.45       32.99     28.43 o 
 -15   1   5      287.12      307.75     44.90 o 
 -14   1   5        5.18       47.33     52.36 o 
 -13   1   5      349.19      397.61     51.16 o 
 -12   1   5     2440.19     2357.24    117.28 o 
 -11   1   5     1078.59     1166.65     62.92 o 
 -10   1   5     1364.11     1283.87     44.14 o 
  -9   1   5      184.70      162.15     17.11 o 
  -8   1   5       36.44       39.50      5.43 o 
  -7   1   5       91.37      114.83     15.64 o 
  -6   1   5      735.43      622.16     18.85 o 
  -5   1   5       30.52       33.68      7.18 o 
  -4   1   5     6700.12     6304.11     77.02 o 
  -3   1   5     2061.93     2086.74     47.69 o 
  -2   1   5     4560.17     4354.93     54.73 o 
  -1   1   5     1499.13     1571.05     39.32 o 
   0   1   5      489.66      502.90     17.35 o 
   1   1   5       11.04       25.30      5.42 o 
   2   1   5     1273.80     1378.45     34.58 o 
   3   1   5      185.71      159.81     10.18 o 
   4   1   5     5484.48     5904.77     84.49 o 
   5   1   5     1029.15     1167.50     30.32 o 
   6   1   5     3359.75     3509.97     77.54 o 
   7   1   5      539.94      622.01     27.47 o 
   8   1   5      138.33      148.32     19.32 o 
   9   1   5       64.05       92.66     21.00 o 
  10   1   5      136.48      182.49     24.69 o 
  11   1   5      395.44      399.19     31.95 o 
  12   1   5     1457.29     1449.59     80.80 o 
  13   1   5      209.59      250.84     50.63 o 
 -15   2   5      205.29      153.87     46.87 o 
 -14   2   5      193.45      270.26     54.33 o 
 -13   2   5       62.51       80.98     33.07 o 
 -12   2   5        1.24        1.44     18.62 o 
 -11   2   5        5.46       27.58     26.26 o 
 -10   2   5       59.64      104.89     27.94 o 
  -9   2   5      889.36      730.09     46.40 o 
  -8   2   5     1420.34     1334.58     63.06 o 
  -7   2   5     1764.90     1856.59     69.13 o 
  -6   2   5     1006.08      886.35     27.49 o 
  -5   2   5     1791.01     1695.88     40.06 o 
  -4   2   5       24.00       26.11      6.22 o 
  -3   2   5       73.11       66.73      9.75 o 
  -2   2   5      621.67      567.39     19.50 o 
  -1   2   5     1616.90     1685.44     37.29 o 
   0   2   5     2939.29     3095.14     55.71 o 
   1   2   5     4170.92     4106.55     70.53 o 
   2   2   5      509.39      420.35     20.01 o 
   3   2   5     1316.59     1429.23     35.39 o 
   4   2   5      612.85      647.25     24.49 o 
   5   2   5        6.69        7.10     11.57 o 
   6   2   5      507.74      449.40     22.51 o 
   7   2   5     1705.24     1416.76     50.84 o 
   8   2   5     1577.61     1606.31     56.62 o 
   9   2   5      150.16      154.05     25.30 o 
  10   2   5      208.35      218.60     35.10 o 
  11   2   5     1071.64     1110.58     70.93 o 
  12   2   5       90.77       88.02     54.10 o 
 -13   3   5      361.55      284.32     55.17 o 
 -12   3   5      461.50      592.75     63.17 o 
 -11   3   5      559.62      759.53     61.68 o 
 -10   3   5      308.48      261.75     41.64 o 
  -9   3   5      692.45      719.77     59.60 o 
  -8   3   5       45.09       18.63     24.69 o 
  -7   3   5      142.81      158.92     31.38 o 
  -6   3   5        2.40        4.40     16.96 o 
  -5   3   5     1835.80     1763.21     70.72 o 
  -4   3   5      513.09      502.33     20.54 o 
  -3   3   5     2483.71     2441.48     53.62 o 
  -2   3   5      862.77      824.91     28.76 o 
  -1   3   5     1933.91     1963.88     49.81 o 
   0   3   5      230.87      225.99     19.94 o 
   1   3   5        9.17       26.49     12.89 o 
   2   3   5      165.45      126.81     17.18 o 
   3   3   5     1024.22      965.45     42.64 o 
   4   3   5      627.04      645.06     38.05 o 
   5   3   5     2380.25     2326.45     75.04 o 
   6   3   5      219.99      183.41     25.55 o 
   7   3   5      723.76      912.32     77.93 o 
   8   3   5       20.88       -2.09     22.03 o 
   9   3   5       75.64       97.03     29.31 o 
  10   3   5      141.79      137.71     37.10 o 
  -9   4   5       97.47       97.15     38.31 o 
  -8   4   5      163.94      278.38     44.13 o 
  -7   4   5       35.77       96.41     36.11 o 
  -6   4   5     1195.19     1160.38     74.42 o 
  -5   4   5       92.13      123.95     35.57 o 
  -4   4   5       82.83      133.26     34.55 o 
  -3   4   5        3.24        8.59     20.46 o 
  -2   4   5      194.80      201.56     24.81 o 
  -1   4   5       41.48       62.23     28.14 o 
   0   4   5     1393.16     1460.45     54.37 o 
   1   4   5       15.90       29.52     21.85 o 
   2   4   5     1172.75     1195.56     57.31 o 
   3   4   5        0.97       27.96     33.13 o 
   4   4   5       41.43       84.12     27.47 o 
   5   4   5        9.98       33.06     27.98 o 
   6   4   5       81.38      139.22     36.83 o 
 -16   0   6        6.50       23.23     34.88 o 
 -14   0   6      894.13      751.62     67.45 o 
 -12   0   6     2099.87     2079.88    148.59 o 
 -10   0   6     1857.14     1804.45    132.63 o 
  -8   0   6      605.84      689.52     34.83 o 
  -6   0   6    10492.56    11478.13    214.11 o 
  -4   0   6     8774.53     8567.49    153.05 o 
  -2   0   6    12510.36    14272.48    193.95 o 
   2   0   6     3103.48     3135.90     59.59 o 
   4   0   6     9010.36     9537.64    181.72 o 
   6   0   6     4629.25     5120.63    131.46 o 
   8   0   6       14.70       31.37     30.90 o 
  10   0   6      909.88     1080.50     65.49 o 
  12   0   6     1812.16     1735.67    128.75 o 
 -16   1   6       42.61       82.88     32.91 o 
 -15   1   6      582.50      633.31     67.44 o 
 -14   1   6      130.68      163.10     49.55 o 
 -13   1   6      143.51      171.60     46.71 o 
 -12   1   6        6.03        0.82     13.96 o 
 -11   1   6      162.24      168.50     23.02 o 
 -10   1   6       89.81      114.27     18.13 o 
  -9   1   6     1520.43     1432.67     62.32 o 
  -8   1   6     1255.82     1195.86     40.78 o 
  -7   1   6     4572.82     4255.30     99.24 o 
  -6   1   6     1594.83     1696.75     33.48 o 
  -5   1   6      836.46      790.18     21.31 o 
  -4   1   6      298.36      366.98     15.19 o 
  -3   1   6      490.98      448.30     16.07 o 
  -2   1   6      289.94      248.24     13.53 o 
  -1   1   6     6575.15     7216.36    221.62 o 
   0   1   6     4336.12     4935.45     61.06 o 
   1   1   6     2361.61     1990.35     31.53 o 
   2   1   6      122.12       93.54      7.92 o 
   3   1   6     2297.07     2332.37     41.16 o 
   4   1   6       19.73       28.66      9.22 o 
   5   1   6      192.59      170.91     14.18 o 
   6   1   6      102.35      141.51     15.97 o 
   7   1   6     3160.30     3506.78     96.11 o 
   8   1   6      896.23      971.86     41.81 o 
   9   1   6     1404.39     1494.35     64.70 o 
  10   1   6      219.56      252.16     28.99 o 
  11   1   6      398.89      397.04     35.49 o 
  12   1   6       10.08       50.00     31.17 o 
 -15   2   6        2.81       54.01     42.86 o 
 -14   2   6      281.69      287.10     52.51 o 
 -13   2   6      278.17      315.88     81.49 o 
 -12   2   6      764.99      644.86     60.47 o 
 -11   2   6      407.50      368.11     44.43 o 
 -10   2   6      592.36      619.45     45.60 o 
  -9   2   6      258.38      316.75     43.31 o 
  -8   2   6       31.42       29.86     18.56 o 
  -7   2   6       28.66       18.16      9.36 o 
  -6   2   6      682.73      595.81     25.84 o 
  -5   2   6     1058.72     1016.03     23.95 o 
  -4   2   6     2887.01     2911.31     60.96 o 
  -3   2   6     1383.24     1258.16     30.16 o 
  -2   2   6      947.75      847.56     25.38 o 
  -1   2   6      729.37      710.28     25.03 o 
   0   2   6      252.75      229.53     16.18 o 
   1   2   6      695.59      686.46     24.86 o 
   2   2   6     1018.70     1066.10     31.32 o 
   3   2   6      402.30      435.05     20.61 o 
   4   2   6     2990.90     2717.39     58.69 o 
   5   2   6     1339.18     1306.90     38.29 o 
   6   2   6     1388.29     1433.68     44.70 o 
   7   2   6      369.65      359.61     24.11 o 
   8   2   6       28.41       49.21     21.62 o 
   9   2   6      148.84      152.27     26.26 o 
  10   2   6      228.83      193.59     34.10 o 
  11   2   6      244.38      236.83     52.97 o 
 -13   3   6        4.24      -26.06     31.19 o 
 -12   3   6        1.58      -30.42     30.42 o 
 -11   3   6       63.55      130.28     38.78 o 
 -10   3   6      475.94      454.07     49.95 o 
  -9   3   6      283.50      358.95     43.75 o 
  -8   3   6     2795.48     3034.88    119.94 o 
  -7   3   6      823.65      761.62     55.40 o 
  -6   3   6      211.67      304.63     32.53 o 
  -5   3   6        2.40       27.30     20.27 o 
  -4   3   6       85.70       91.37     11.72 o 
  -3   3   6      307.86      288.95     21.00 o 
  -2   3   6      450.94      481.97     24.95 o 
  -1   3   6      111.81      137.00     18.96 o 
   0   3   6     4257.47     4190.92     87.33 o 
   1   3   6     1371.74     1352.73     43.20 o 
   2   3   6     1455.33     1511.62     47.67 o 
   3   3   6       82.41       71.27     16.70 o 
   4   3   6       21.81       41.95     18.18 o 
   5   3   6       28.42       33.66     23.91 o 
   6   3   6      810.64      722.72     41.45 o 
   7   3   6      418.56      371.34     33.40 o 
   8   3   6     1449.09     1301.85     82.39 o 
   9   3   6      239.25      226.95     39.82 o 
  -9   4   6      639.01      556.90     58.79 o 
  -8   4   6      200.83      194.45     45.63 o 
  -7   4   6      863.51      720.32     65.82 o 
  -6   4   6        9.21       -0.62     21.22 o 
  -5   4   6      390.02      457.24     51.94 o 
  -4   4   6       57.77       79.53     30.06 o 
  -3   4   6      657.53      647.15     67.08 o 
  -2   4   6       34.68       35.32     20.87 o 
  -1   4   6      888.63      833.62     38.85 o 
   0   4   6       66.35      124.70     30.11 o 
   1   4   6      417.99      404.09     37.84 o 
   2   4   6       73.85       95.39     27.26 o 
   3   4   6      641.45      750.53     61.06 o 
   4   4   6       13.99       13.85     27.17 o 
   5   4   6      846.39      839.21     64.63 o 
   6   4   6       10.34       93.79     55.41 o 
 -15   0   7      506.83      638.63     74.27 o 
 -13   0   7       43.08       90.92     26.01 o 
 -11   0   7     1148.77     1095.18    117.90 o 
  -9   0   7     1887.03     1664.02     64.76 o 
  -7   0   7     5988.63     6307.99    194.61 o 
  -5   0   7        3.08        5.07     11.42 o 
  -3   0   7     3440.70     3751.46     76.74 o 
  -1   0   7     7760.78     7193.04    213.88 o 
   1   0   7     7601.66     8592.13    211.96 o 
   3   0   7      342.15      292.40     16.69 o 
   5   0   7     3548.06     4199.94    143.04 o 
   7   0   7     3182.43     3276.28    105.05 o 
   9   0   7     2055.76     2109.71     93.93 o 
  11   0   7      100.14      192.48     42.17 o 
 -16   1   7       79.69      122.54     40.41 o 
 -15   1   7      662.21      673.76     63.43 o 
 -14   1   7     1013.05     1019.55     66.62 o 
 -13   1   7        3.71       21.82     17.48 o 
 -12   1   7     1901.83     1777.32     66.49 o 
 -11   1   7       82.27      151.15     22.32 o 
 -10   1   7      319.28      311.86     26.01 o 
  -9   1   7      125.88       92.77     17.02 o 
  -8   1   7       15.40       32.21      8.33 o 
  -7   1   7      518.83      523.92     25.87 o 
  -6   1   7     2955.68     2910.85     56.25 o 
  -5   1   7      869.84      734.01     21.80 o 
  -4   1   7     6102.08     5902.32    102.10 o 
  -3   1   7      695.55      754.91     20.63 o 
  -2   1   7     2881.56     2886.13     60.52 o 
  -1   1   7        3.34        2.88      5.09 o 
   0   1   7        9.09       12.52      7.67 o 
   1   1   7      327.66      279.97     11.22 o 
   2   1   7     4994.74     5128.29     67.70 o 
   3   1   7      794.85      868.18     22.58 o 
   4   1   7     4367.24     4464.57     73.28 o 
   5   1   7     1655.61     1635.36     40.04 o 
   6   1   7      685.64      618.70     34.13 o 
   7   1   7      431.41      445.52     25.62 o 
   8   1   7      277.27      320.90     27.79 o 
   9   1   7       15.65       19.22     23.81 o 
  10   1   7     1574.62     1657.03     66.84 o 
  11   1   7      130.96      177.86     28.95 o 
  12   1   7     1356.31     1374.76     84.41 o 
 -15   2   7      724.60      814.05     77.26 o 
 -14   2   7      175.18      245.36     47.18 o 
 -13   2   7       20.81      -24.44     37.46 o 
 -12   2   7       14.04       -1.74     22.68 o 
 -11   2   7      587.46      587.63     53.07 o 
 -10   2   7      292.01      331.43     40.83 o 
  -9   2   7     1382.00     1288.62     67.34 o 
  -8   2   7     1380.40     1322.03     43.75 o 
  -7   2   7      654.89      711.24     31.00 o 
  -6   2   7      685.39      632.07     27.77 o 
  -5   2   7      187.23      183.94     12.81 o 
  -4   2   7       66.53       97.39     11.19 o 
  -3   2   7      873.30      771.42     24.51 o 
  -2   2   7     1204.30     1253.65     33.98 o 
  -1   2   7     2626.44     2657.84     55.15 o 
   0   2   7     2431.94     2566.28     63.60 o 
   1   2   7     2037.12     1984.90     50.73 o 
   2   2   7      885.29      815.90     28.08 o 
   3   2   7       13.21       19.31     10.86 o 
   4   2   7        0.48       -3.40      9.11 o 
   5   2   7      393.44      424.36     23.38 o 
   6   2   7      819.39      826.09     52.78 o 
   7   2   7      349.76      288.99     22.51 o 
   8   2   7      481.06      519.55     34.82 o 
   9   2   7     2539.39     2286.79     81.42 o 
  10   2   7      712.06      578.96     50.16 o 
 -13   3   7      700.94      743.39     69.67 o 
 -12   3   7       24.32       54.75     38.08 o 
 -11   3   7      353.28      456.05     60.04 o 
 -10   3   7      132.66      143.55     35.62 o 
  -9   3   7       79.05       44.81     31.08 o 
  -8   3   7      191.03      197.61     39.32 o 
  -7   3   7     1139.30     1161.15     76.69 o 
  -6   3   7      295.21      390.91     38.71 o 
  -5   3   7     1256.57     1091.59     52.34 o 
  -4   3   7      474.20      488.15     26.19 o 
  -3   3   7     1700.42     1771.38     49.50 o 
  -2   3   7       94.23      106.99     16.92 o 
  -1   3   7        8.85       54.05     16.35 o 
   0   3   7      153.79      154.57     23.01 o 
   1   3   7      650.59      668.26     41.42 o 
   2   3   7      207.81      211.39     20.69 o 
   3   3   7     1821.24     1660.96     51.72 o 
   4   3   7      607.29      679.91     39.02 o 
   5   3   7      842.15      830.27     45.55 o 
   6   3   7       26.08       57.68     22.64 o 
   7   3   7      218.15      226.37     31.62 o 
   8   3   7        4.74       26.68     22.66 o 
  -9   4   7       31.41       10.16     27.20 o 
  -8   4   7     1444.50     1401.61     85.45 o 
  -7   4   7       15.20       33.33     30.34 o 
  -6   4   7      111.26      120.24     38.86 o 
  -5   4   7       45.17       53.43     33.79 o 
  -4   4   7       18.26      141.97     42.76 o 
  -3   4   7        4.21      101.28     43.07 o 
  -2   4   7      885.50      922.85     42.66 o 
  -1   4   7       16.69       77.64     24.59 o 
   0   4   7      808.16      932.92     46.63 o 
   1   4   7       12.21       34.26     20.40 o 
   2   4   7      473.19      440.85     41.24 o 
   3   4   7       22.22       11.44     20.02 o 
   4   4   7        3.33       22.34     23.11 o 
   5   4   7       14.93      -25.86     27.18 o 
 -16   0   8      238.58      275.91     62.65 o 
 -14   0   8      619.09      531.25     70.20 o 
 -12   0   8     1247.45     1367.01     65.61 o 
 -10   0   8      213.52      249.16     35.49 o 
  -8   0   8     1373.76     1459.10     60.48 o 
  -6   0   8     3564.76     3534.68    169.54 o 
  -4   0   8     5464.05     5669.21    116.48 o 
  -2   0   8      376.85      538.42     46.30 o 
   0   0   8       23.24       45.11     19.34 o 
   2   0   8     4739.62     5137.86    166.55 o 
   4   0   8     8073.40     8890.67    173.49 o 
   6   0   8        9.85       30.34     31.18 o 
   8   0   8      327.08      401.32     38.26 o 
  10   0   8     1512.38     1769.63    123.73 o 
 -16   1   8       33.38       65.72     35.11 o 
 -15   1   8      320.61      285.77     44.79 o 
 -14   1   8        3.71       29.67     41.29 o 
 -13   1   8        0.19       27.41     46.10 o 
 -12   1   8        4.69       -4.31     14.97 o 
 -11   1   8     1016.95     1074.00     50.49 o 
 -10   1   8      568.99      595.90     36.78 o 
  -9   1   8     3935.06     4173.72    156.42 o 
  -8   1   8       15.64       19.39     13.96 o 
  -7   1   8     1665.71     1534.13     41.69 o 
  -6   1   8      165.10      187.33     14.58 o 
  -5   1   8       25.80       78.66     13.13 o 
  -4   1   8     1008.09     1141.29     29.15 o 
  -3   1   8     4624.85     4667.40     70.64 o 
  -2   1   8       18.21       27.42     13.12 o 
  -1   1   8     4559.58     4373.39     80.68 o 
   0   1   8      354.32      314.56     10.55 o 
   1   1   8     4604.28     4412.48     77.34 o 
   2   1   8      262.84      201.10     17.07 o 
   3   1   8       63.88       84.92      8.68 o 
   4   1   8      115.36      138.20     17.67 o 
   5   1   8     3254.27     3177.18     64.02 o 
   6   1   8      818.89      815.60     37.42 o 
   7   1   8     1996.40     2071.31     58.22 o 
   8   1   8      115.33      126.03     19.50 o 
   9   1   8     1373.07     1412.78     68.11 o 
  10   1   8       10.96       55.74     25.85 o 
  11   1   8       18.23       64.07     37.58 o 
 -14   2   8      431.67      376.12     67.06 o 
 -13   2   8      523.19      489.23     56.45 o 
 -12   2   8      361.91      411.35     53.55 o 
 -11   2   8      954.96      940.40     64.89 o 
 -10   2   8       78.69      120.74     35.26 o 
  -9   2   8       35.01        8.85     21.81 o 
  -8   2   8      158.81      188.41     20.23 o 
  -7   2   8      712.26      701.40     36.85 o 
  -6   2   8     1728.69     1558.56     37.21 o 
  -5   2   8     1982.98     2025.86     44.89 o 
  -4   2   8     2336.86     2336.15     50.79 o 
  -3   2   8     1697.56     1512.15     39.07 o 
  -2   2   8      173.64      186.53     15.24 o 
  -1   2   8       80.92       94.06     12.80 o 
   0   2   8      473.66      463.18     22.16 o 
   1   2   8     1365.76     1325.81     52.79 o 
   2   2   8     1832.42     1724.29     47.63 o 
   3   2   8     1887.84     1868.11     48.79 o 
   4   2   8     1490.94     1448.27     53.31 o 
   5   2   8     1058.98      939.92     51.36 o 
   6   2   8       96.29      200.53     20.63 o 
   7   2   8        8.05       16.20     14.79 o 
   8   2   8       32.02       62.62     19.85 o 
   9   2   8      297.97      317.56     49.69 o 
  10   2   8      562.89      645.10    147.63 o 
 -12   3   8       73.18      218.63     82.52 o 
 -11   3   8      111.44      156.82     45.38 o 
 -10   3   8      637.86      621.66     61.77 o 
  -9   3   8       21.74       59.09     30.72 o 
  -8   3   8      574.34      684.78     57.33 o 
  -7   3   8      248.58      210.88     38.80 o 
  -6   3   8      133.14      188.40     35.08 o 
  -5   3   8       33.89       33.56     14.00 o 
  -4   3   8       24.91       29.02     11.88 o 
  -3   3   8      584.77      547.82     28.34 o 
  -2   3   8     3805.03     3869.44     89.18 o 
  -1   3   8       48.83       63.08     24.58 o 
   0   3   8      553.10      534.34     41.73 o 
   1   3   8      225.74      222.75     23.18 o 
   2   3   8      137.08      209.82     30.22 o 
   3   3   8        0.79        9.65     13.27 o 
   4   3   8      196.79      284.22     29.93 o 
   5   3   8      362.45      345.27     56.11 o 
   6   3   8      846.40      756.93     52.28 o 
   7   3   8      124.52      162.93     37.13 o 
   8   3   8      621.03      617.10     68.45 o 
  -9   4   8       46.20       -0.30     24.53 o 
  -8   4   8       49.20       70.70     38.59 o 
  -7   4   8      199.28      417.96     52.73 o 
  -6   4   8       98.92      101.28     35.35 o 
  -5   4   8      735.08      823.33     60.16 o 
  -4   4   8       25.25       86.93     37.66 o 
  -3   4   8     1354.83     1283.81     75.62 o 
  -2   4   8        2.29       -2.85     17.33 o 
  -1   4   8      423.84      424.81     34.92 o 
   0   4   8      202.32      211.67     27.78 o 
   1   4   8       59.70       92.59     26.78 o 
   2   4   8      171.34      137.97     31.04 o 
   3   4   8     1364.87     1461.14     71.71 o 
   4   4   8       77.25       29.59     24.24 o 
 -15   0   9      441.20      511.15     80.18 o 
 -13   0   9       95.36      110.89     27.01 o 
 -11   0   9     1468.97     1315.90     79.51 o 
  -9   0   9     2095.47     2042.09    161.73 o 
  -7   0   9     1471.09     1620.07     65.80 o 
  -5   0   9      303.51      363.16     30.45 o 
  -3   0   9     3698.90     3265.78    121.18 o 
  -1   0   9     6661.40     6699.05    186.50 o 
   1   0   9     1576.36     1558.30     74.29 o 
   3   0   9     1705.58     1987.15    105.23 o 
   5   0   9       78.74       97.23     38.48 o 
   7   0   9     5517.45     5743.34    224.83 o 
   9   0   9      880.61      976.68     93.34 o 
 -15   1   9       48.64       55.11     37.68 o 
 -14   1   9      764.49      846.24     79.93 o 
 -13   1   9       44.06       73.15     24.98 o 
 -12   1   9      793.56      763.54     46.60 o 
 -11   1   9      398.23      401.05     33.17 o 
 -10   1   9        3.25        4.53     15.02 o 
  -9   1   9      159.85      185.15     22.28 o 
  -8   1   9     1342.21     1222.42     38.62 o 
  -7   1   9       64.39       70.05     13.19 o 
  -6   1   9     4649.58     4779.49    105.86 o 
  -5   1   9      600.81      513.32     21.59 o 
  -4   1   9     2950.73     2787.76     54.09 o 
  -3   1   9      247.22      306.09     15.87 o 
  -2   1   9       51.59       52.89      8.17 o 
  -1   1   9       47.07       69.88     11.95 o 
   0   1   9     2269.85     2196.20     49.08 o 
   1   1   9      585.35      490.30     21.96 o 
   2   1   9     6109.38     6460.65    126.24 o 
   3   1   9      109.13      140.46     15.79 o 
   4   1   9     1337.19     1198.82     75.48 o 
   5   1   9       74.97      114.18     20.47 o 
   6   1   9      598.95      585.38     35.60 o 
   7   1   9      101.57      124.07     25.29 o 
   8   1   9     1345.49     1303.48     60.87 o 
   9   1   9      271.37      345.21     42.85 o 
  10   1   9     1842.94     2024.13    113.57 o 
 -14   2   9       31.79       44.78     34.16 o 
 -13   2   9       86.79      173.20     46.09 o 
 -12   2   9        6.73       44.95     70.88 o 
 -11   2   9      519.55      417.62     54.14 o 
 -10   2   9     2223.50     2166.57     97.16 o 
  -9   2   9      687.52      658.83     36.15 o 
  -8   2   9      402.74      396.56     29.80 o 
  -7   2   9      354.59      343.59     29.32 o 
  -6   2   9       20.73       23.21     10.10 o 
  -5   2   9      102.57      114.90     13.40 o 
  -4   2   9      863.20      800.89     28.89 o 
  -3   2   9     1632.41     1657.46     44.10 o 
  -2   2   9     2738.75     2783.45     61.10 o 
  -1   2   9     1946.61     1742.92     44.57 o 
   0   2   9      943.84      803.57     28.37 o 
   1   2   9      530.29      579.58     25.36 o 
   2   2   9      124.22      102.27     13.74 o 
   3   2   9       52.52       75.85     12.94 o 
   4   2   9      751.55      675.61     27.98 o 
   5   2   9     1301.46     1198.10     51.70 o 
   6   2   9     1560.57     1501.95     57.99 o 
   7   2   9     1109.65      991.20     53.01 o 
   8   2   9      501.01      464.67     45.02 o 
   9   2   9      156.77      237.25     45.68 o 
 -12   3   9        9.68       59.83     47.10 o 
 -11   3   9      219.18      211.86     50.87 o 
 -10   3   9        9.97      133.14     62.51 o 
  -9   3   9       63.89       97.16     32.64 o 
  -8   3   9       10.53       -2.63     19.47 o 
  -7   3   9      500.85      519.37     67.11 o 
  -6   3   9      206.13      216.87     34.27 o 
  -5   3   9     1126.53     1061.78     46.10 o 
  -4   3   9      249.23      247.72     20.97 o 
  -3   3   9      582.78      622.36     33.66 o 
  -2   3   9       14.18       11.77     16.21 o 
  -1   3   9      135.20      176.79     21.23 o 
   0   3   9      208.50      226.71     24.73 o 
   1   3   9      628.15      739.29     38.49 o 
   2   3   9      247.96      279.57     26.21 o 
   3   3   9     1731.69     1546.98     55.15 o 
   4   3   9       52.77       72.43     22.48 o 
   5   3   9      344.02      388.48     55.29 o 
   6   3   9       75.60      129.53     34.27 o 
   7   3   9      161.94      153.60     38.53 o 
  -8   4   9      310.55      333.01     56.35 o 
  -6   4   9       15.09       47.43     31.71 o 
  -5   4   9       17.87       89.07     34.31 o 
  -4   4   9      294.24      280.06     45.27 o 
  -3   4   9       76.56       66.72     32.40 o 
  -2   4   9      972.47     1078.78     50.21 o 
  -1   4   9       24.07       49.35     24.13 o 
   0   4   9      741.12      707.05     46.00 o 
   1   4   9        2.34       18.01     26.58 o 
   2   4   9        1.51       18.82     27.90 o 
   3   4   9       45.56       79.08     37.01 o 
 -16   0  10      275.15      286.65     69.46 o 
 -14   0  10     1282.86     1657.25    137.15 o 
 -12   0  10      517.56      567.95     46.69 o 
 -10   0  10        1.01      -19.96     19.96 o 
  -8   0  10     2032.77     2071.87     81.39 o 
  -6   0  10     3481.97     3251.46    101.37 o 
  -4   0  10     3596.89     3737.82    105.08 o 
  -2   0  10       51.72       48.01     21.77 o 
   0   0  10     3872.41     3952.51    147.79 o 
   2   0  10     7334.64     7770.77    253.76 o 
   4   0  10      364.17      377.62     50.68 o 
   6   0  10      156.32      226.49     45.14 o 
   8   0  10      975.70     1199.69    107.31 o 
  10   0  10     1480.32     1447.04    200.27 o 
 -15   1  10        6.22       29.41     30.85 o 
 -14   1  10        3.79      -13.17     33.89 o 
 -13   1  10      473.47      465.42     41.27 o 
 -12   1  10      192.25      187.67     30.35 o 
 -11   1  10     1137.12     1281.70     61.72 o 
 -10   1  10      195.32      206.80     24.49 o 
  -9   1  10     1334.38     1318.64     54.19 o 
  -8   1  10      138.48      152.22     17.85 o 
  -7   1  10      204.37      163.10     18.66 o 
  -6   1  10      147.30      144.11     16.58 o 
  -5   1  10     2636.44     2410.92     54.56 o 
  -4   1  10       62.86       80.91     12.02 o 
  -3   1  10     2254.68     2140.09     54.51 o 
  -2   1  10     1866.02     1840.97     47.21 o 
  -1   1  10     2912.48     2859.17     62.09 o 
   0   1  10      480.50      469.62     24.00 o 
   1   1  10      755.93      660.74     35.76 o 
   2   1  10      208.78      236.42     17.28 o 
   3   1  10     2446.53     2209.21     61.56 o 
   4   1  10       19.78       26.97     18.06 o 
   5   1  10     1827.75     1921.61     79.00 o 
   6   1  10      271.65      392.01     67.48 o 
   7   1  10     1673.37     1678.54     82.05 o 
   8   1  10      220.34      235.70     41.51 o 
   9   1  10      125.45       92.30     33.86 o 
 -14   2  10      272.78      320.79     56.70 o 
 -13   2  10      282.33      276.86     54.62 o 
 -12   2  10      185.79      226.15     49.05 o 
 -11   2  10       41.05      103.56     76.36 o 
 -10   2  10       22.77      126.76     37.80 o 
  -9   2  10       92.31      102.92     22.93 o 
  -8   2  10      589.36      566.48     35.20 o 
  -7   2  10     1192.10     1246.35     49.76 o 
  -6   2  10     3610.63     3432.55     76.69 o 
  -5   2  10     1186.84     1108.04     36.75 o 
  -4   2  10      160.39      148.65     19.46 o 
  -3   2  10       55.24       99.16     15.66 o 
  -2   2  10      117.30      159.43     16.12 o 
  -1   2  10      235.30      173.42     15.49 o 
   0   2  10      642.35      632.55     32.62 o 
   1   2  10     1845.57     1894.05     63.53 o 
   2   2  10     2832.27     2634.54     78.53 o 
   3   2  10      859.32      801.85     42.78 o 
   4   2  10      393.65      470.83     37.53 o 
   5   2  10       34.52       -6.66     18.56 o 
   6   2  10        8.49       -2.65     14.43 o 
   7   2  10      269.80      216.78     29.67 o 
   8   2  10      446.43      351.30     57.41 o 
 -12   3  10      383.02      423.21     60.06 o 
 -11   3  10      194.17      294.33     53.04 o 
 -10   3  10      632.19      728.82     65.36 o 
  -9   3  10      154.09      229.92     43.40 o 
  -8   3  10      656.50      668.40     64.26 o 
  -7   3  10       35.14       17.18     25.54 o 
  -6   3  10       24.28       16.68     21.66 o 
  -5   3  10      269.50      236.64     21.69 o 
  -4   3  10     1195.57     1215.64     45.85 o 
  -3   3  10        6.14       34.15     25.05 o 
  -2   3  10      484.20      437.89     37.39 o 
  -1   3  10     1105.68     1068.50     43.62 o 
   0   3  10     1286.88     1168.85     50.92 o 
   1   3  10       13.15       14.17     15.59 o 
   2   3  10        9.06        6.26     17.67 o 
   3   3  10      152.98      144.24     28.40 o 
   4   3  10      807.17      904.44     76.34 o 
   5   3  10       45.03       59.90     29.69 o 
   6   3  10      871.45      771.39     87.53 o 
  -7   4  10      386.45      488.83     58.68 o 
  -6   4  10        1.30       32.42     47.53 o 
  -5   4  10      592.01      638.50     64.57 o 
  -4   4  10        2.90       40.80     36.38 o 
  -3   4  10       57.22       60.03     32.05 o 
  -2   4  10       19.17       56.99     36.70 o 
  -1   4  10      167.59      181.61     28.17 o 
   0   4  10       97.41      134.59     46.97 o 
   1   4  10      938.20     1169.55     79.42 o 
 -15   0  11      100.29       25.84     42.78 o 
 -13   0  11     1601.29     1567.51     88.20 o 
 -11   0  11     1300.03     1233.46     70.20 o 
  -9   0  11     1759.67     1851.88     80.27 o 
  -7   0  11        7.46       17.59     19.08 o 
  -5   0  11     2520.12     2729.14     82.41 o 
  -3   0  11     5202.91     4788.73    167.08 o 
  -1   0  11     3320.19     3273.76    129.28 o 
   1   0  11       32.97       45.19     27.82 o 
   3   0  11     1167.76     1248.16    120.07 o 
   5   0  11     5531.73     6005.60    246.19 o 
   7   0  11     1680.53     1589.46    117.40 o 
   9   0  11      132.07      114.02     71.57 o 
 -15   1  11       72.48      203.49     41.23 o 
 -14   1  11      804.99      725.82     93.21 o 
 -13   1  11      252.94      222.27     34.64 o 
 -12   1  11        5.99       14.20     20.99 o 
 -11   1  11       12.25       11.27     20.64 o 
 -10   1  11       71.45       53.82     21.32 o 
  -9   1  11      252.20      328.96     35.07 o 
  -8   1  11     1574.54     1635.58     52.76 o 
  -7   1  11      258.55      240.11     28.03 o 
  -6   1  11     2588.74     2739.22     65.51 o 
  -5   1  11      688.15      677.45     28.03 o 
  -4   1  11      225.03      177.54     14.99 o 
  -3   1  11        0.16       15.07     10.11 o 
  -2   1  11      352.93      317.17     18.94 o 
  -1   1  11      239.01      199.02     15.84 o 
   0   1  11     3596.05     3526.96    143.00 o 
   1   1  11      272.97      299.65     33.40 o 
   2   1  11     1305.73     1255.18     60.46 o 
   3   1  11     1657.42     1649.81     70.98 o 
   4   1  11      859.93      791.50     52.53 o 
   5   1  11       89.84      125.23     32.67 o 
   6   1  11      200.80      190.34     39.13 o 
   7   1  11      184.06      247.22     41.80 o 
   8   1  11     1934.98     1993.66    103.08 o 
   9   1  11      130.91      177.41     54.91 o 
 -14   2  11       14.08       36.13     48.90 o 
 -13   2  11      129.83      176.09     50.91 o 
 -12   2  11      362.64      396.73     53.35 o 
 -11   2  11      522.29      544.21     58.44 o 
 -10   2  11      185.84      211.95     29.52 o 
  -9   2  11      478.02      453.54     35.96 o 
  -8   2  11       86.12       96.97     23.19 o 
  -7   2  11       13.08       26.54     13.98 o 
  -6   2  11       49.78       74.78     19.44 o 
  -5   2  11     1164.73     1150.83     39.14 o 
  -4   2  11     1046.52     1047.40     36.05 o 
  -3   2  11     1310.67     1280.50     40.90 o 
  -2   2  11      811.03      817.37     38.34 o 
  -1   2  11     1277.44     1131.56     46.87 o 
   0   2  11       44.98       73.59     18.62 o 
   1   2  11      205.63      165.01     21.92 o 
   2   2  11       40.65       38.97     18.91 o 
   3   2  11      196.91      254.89     25.36 o 
   4   2  11      921.19      831.94     44.67 o 
   5   2  11      991.59      835.52     58.70 o 
   6   2  11      504.71      573.90     51.56 o 
   7   2  11      724.29      723.77     60.94 o 
 -11   3  11        0.66       70.21     38.70 o 
 -10   3  11      108.60       81.10     50.20 o 
  -9   3  11      359.14      350.49     48.57 o 
  -8   3  11      182.01      243.71     44.45 o 
  -7   3  11     1289.18     1092.39     68.67 o 
  -6   3  11      350.84      436.27     60.21 o 
  -5   3  11      837.81      802.94     38.13 o 
  -4   3  11       47.28       39.97     16.88 o 
  -3   3  11        1.24        8.67     13.32 o 
  -2   3  11       90.44      109.84     29.61 o 
  -1   3  11      676.18      788.14     47.21 o 
   0   3  11      286.55      285.71     33.82 o 
   1   3  11     1579.91     1534.95     68.14 o 
   2   3  11      225.46      233.33     32.96 o 
   3   3  11      513.30      493.46     46.62 o 
   4   3  11      204.19      185.45     38.54 o 
   5   3  11       43.82       74.32     39.02 o 
  -5   4  11        0.42       25.22     30.33 o 
  -4   4  11      680.65      807.25     67.88 o 
  -3   4  11        8.88       61.11     41.24 o 
  -2   4  11      485.32      562.15     56.25 o 
  -1   4  11       63.49       13.11     21.86 o 
 -14   0  12      238.41      405.28     78.67 o 
 -12   0  12       10.10       57.79     29.81 o 
 -10   0  12      336.42      306.09     43.15 o 
  -8   0  12     6309.74     6685.56    259.44 o 
  -6   0  12      996.07      930.32     51.13 o 
  -4   0  12        1.22        1.40     20.79 o 
  -2   0  12     1273.74     1351.42     85.65 o 
   0   0  12     4626.25     4247.22    171.62 o 
   2   0  12     2550.29     2767.35    146.40 o 
   4   0  12      200.29      224.54     54.27 o 
   6   0  12      989.51      926.09     96.36 o 
   8   0  12     1958.76     2058.25    180.41 o 
 -15   1  12       38.52       75.80     51.24 o 
 -14   1  12       63.36      148.85     43.84 o 
 -13   1  12      346.86      407.29     42.03 o 
 -12   1  12      108.51      176.04     34.16 o 
 -11   1  12     1002.59     1087.06     63.07 o 
 -10   1  12      170.55      156.84     21.88 o 
  -9   1  12      735.43      662.51     36.33 o 
  -8   1  12      250.46      276.60     25.06 o 
  -7   1  12      599.99      567.74     30.94 o 
  -6   1  12     1767.31     1674.35     53.94 o 
  -5   1  12      455.33      411.65     23.48 o 
  -4   1  12      145.23      122.02     20.25 o 
  -3   1  12     3399.27     3351.44     80.09 o 
  -2   1  12      238.74      228.59     30.99 o 
  -1   1  12     1436.27     1304.94     65.36 o 
   0   1  12       10.90      100.54     52.45 o 
   1   1  12      562.56      462.09     40.34 o 
   2   1  12       32.10       25.03     35.51 o 
   3   1  12      831.68      845.98     58.21 o 
   4   1  12      764.41      843.50     54.17 o 
   5   1  12     1818.71     1982.85     94.85 o 
   6   1  12      299.36      298.70     43.61 o 
   7   1  12      533.22      569.95     54.21 o 
   8   1  12        1.40       38.65     31.83 o 
 -13   2  12      117.76      147.39     48.09 o 
 -12   2  12        0.24       12.42     30.92 o 
 -11   2  12        4.88       80.42     45.58 o 
 -10   2  12      352.38      404.73     39.06 o 
  -9   2  12      238.05      257.98     33.00 o 
  -8   2  12      798.68      774.05     52.62 o 
  -7   2  12      634.64      559.07     29.28 o 
  -6   2  12      103.71      143.05     19.09 o 
  -5   2  12      191.66      193.17     19.03 o 
  -4   2  12      679.17      653.05     34.76 o 
  -3   2  12       88.08      119.30     21.36 o 
  -2   2  12      478.51      467.07     32.66 o 
  -1   2  12     1275.81     1175.86     50.07 o 
   0   2  12     3402.25     3539.97    101.99 o 
   1   2  12      451.42      450.57     32.25 o 
   2   2  12       86.84       42.58     17.20 o 
   3   2  12      256.35      279.05     40.96 o 
   4   2  12       89.12      106.70     32.75 o 
   5   2  12        1.93       15.17     26.15 o 
   6   2  12      177.25      218.62     41.42 o 
 -11   3  12       32.84      145.37     44.50 o 
 -10   3  12      316.91      297.63     45.61 o 
  -9   3  12      137.17      148.66     42.32 o 
  -8   3  12       17.02       52.61     31.86 o 
  -7   3  12      239.49      218.62     38.75 o 
  -6   3  12       59.99      104.12     26.37 o 
  -5   3  12      232.24      245.51     25.56 o 
  -4   3  12     1392.59     1350.34     55.47 o 
  -3   3  12      117.12      183.98     29.82 o 
  -2   3  12     1534.89     1396.46     66.65 o 
  -1   3  12      311.35      333.83     36.98 o 
   0   3  12        7.19       13.35     24.86 o 
   1   3  12      206.98      189.91     31.58 o 
   2   3  12      534.32      547.88     43.98 o 
   3   3  12      114.57      119.30     37.81 o 
   4   3  12      674.32      623.34     72.54 o 
 -15   0  13      641.67      740.56    109.46 o 
 -13   0  13      246.80      315.79     46.72 o 
 -11   0  13      530.16      617.44     52.43 o 
  -9   0  13      680.55      953.92     66.77 o 
  -7   0  13     1950.93     2036.85     85.60 o 
  -5   0  13     1995.40     2017.09    100.52 o 
  -3   0  13     2633.83     2065.86    103.54 o 
  -1   0  13      164.94      233.29     92.34 o 
   1   0  13     1375.58     1376.98     93.73 o 
   3   0  13     1675.10     1797.55    128.44 o 
   5   0  13     2275.87     2043.10    144.18 o 
   7   0  13       34.11      138.69     60.84 o 
 -14   1  13      113.33      120.64     41.18 o 
 -13   1  13        2.75        1.06     21.72 o 
 -12   1  13        1.26       11.99     23.93 o 
 -11   1  13        5.51       41.87     29.79 o 
 -10   1  13      488.64      442.95     34.76 o 
  -9   1  13      180.07      218.76     26.16 o 
  -8   1  13     2591.71     2711.68     74.08 o 
  -7   1  13      352.80      378.76     27.67 o 
  -6   1  13      587.11      497.08     26.47 o 
  -5   1  13        3.26       13.00     12.15 o 
  -4   1  13       11.44       20.26     15.04 o 
  -3   1  13       90.09      106.28     24.94 o 
  -2   1  13     1532.61     1353.85     66.95 o 
  -1   1  13      571.05      449.40     41.97 o 
   0   1  13     2410.50     2532.71     96.23 o 
   1   1  13      180.13      200.20     37.24 o 
   2   1  13     1343.39     1374.30     70.17 o 
   3   1  13        3.75       35.46     33.48 o 
   4   1  13        4.03       13.88     28.30 o 
   5   1  13      140.23       90.17     32.95 o 
   6   1  13     1065.07     1070.45     80.19 o 
   7   1  13       24.60      103.27     64.37 o 
 -13   2  13      301.87      268.19     58.59 o 
 -12   2  13      529.95      655.12     66.16 o 
 -11   2  13      320.91      417.61     54.72 o 
 -10   2  13      271.08      311.84     37.40 o 
  -9   2  13        9.62       78.40     30.58 o 
  -8   2  13        7.04       33.54     21.46 o 
  -7   2  13      227.17      248.18     23.20 o 
  -6   2  13      325.28      284.81     26.46 o 
  -5   2  13      822.99      795.05     41.49 o 
  -4   2  13     1081.35     1074.52     49.65 o 
  -3   2  13      918.62      812.46     41.77 o 
  -2   2  13      476.68      454.11     38.84 o 
  -1   2  13        7.24       49.91     33.24 o 
   0   2  13       90.54       73.32     30.35 o 
   1   2  13        6.64        4.85     23.23 o 
   2   2  13      533.23      474.02     52.99 o 
   3   2  13     1354.31     1411.28     87.79 o 
   4   2  13     1014.63     1002.94     74.23 o 
   5   2  13      778.49      730.55     62.74 o 
 -10   3  13       70.85       93.95     42.12 o 
  -9   3  13      476.92      464.87     67.49 o 
  -8   3  13      179.36      256.81     45.81 o 
  -7   3  13      348.03      322.73     42.18 o 
  -6   3  13       17.75       15.10     20.89 o 
  -5   3  13       85.45      126.12     31.65 o 
  -4   3  13       26.47       64.34     23.31 o 
  -3   3  13      452.06      469.64     42.85 o 
  -2   3  13      326.00      342.85     41.16 o 
  -1   3  13      430.04      456.17     44.18 o 
   0   3  13       47.56      138.33     28.89 o 
   1   3  13     1059.71      855.28     72.69 o 
   2   3  13      128.28       50.56     33.94 o 
 -14   0  14       83.40      159.30     93.33 o 
 -12   0  14       43.33       65.20     36.96 o 
 -10   0  14     2495.87     2540.27    187.95 o 
  -8   0  14       27.51       59.21     27.30 o 
  -6   0  14     1306.26     1439.29     99.10 o 
  -4   0  14       69.11      196.33     46.63 o 
  -2   0  14     3523.87     3470.34    164.88 o 
   0   0  14     1496.15     1545.20    112.51 o 
   2   0  14      331.11      244.90     58.56 o 
   4   0  14      215.85      166.44     54.66 o 
   6   0  14     1061.46     1128.22    108.91 o 
 -14   1  14       38.76       93.52     49.07 o 
 -13   1  14      447.83      635.76     56.26 o 
 -12   1  14      181.69      320.54     43.12 o 
 -11   1  14     1069.77     1000.88     63.16 o 
 -10   1  14       76.91       68.63     23.10 o 
  -9   1  14      114.14      160.56     25.35 o 
  -8   1  14        0.38       56.23     25.68 o 
  -7   1  14      364.70      323.87     24.72 o 
  -6   1  14        3.69       26.26     15.46 o 
  -5   1  14     2469.42     2460.69     96.17 o 
  -4   1  14      348.40      272.27     34.68 o 
  -3   1  14     1858.98     1771.73     75.07 o 
  -2   1  14      183.91      213.18     36.20 o 
  -1   1  14       17.32       23.23     23.15 o 
   0   1  14      227.47      259.45     38.14 o 
   1   1  14      549.49      642.33     57.15 o 
   2   1  14      109.28      184.67     41.11 o 
   3   1  14     2212.57     2188.57    104.00 o 
   4   1  14      166.59      304.03     65.44 o 
   5   1  14      997.04     1075.36     81.93 o 
 -12   2  14        1.55       -1.42     26.01 o 
 -11   2  14      159.15      155.80     44.75 o 
 -10   2  14      444.59      491.41     45.23 o 
  -9   2  14      638.81      596.23     50.00 o 
  -8   2  14      853.29      825.05     80.90 o 
  -7   2  14      698.77      668.04     35.86 o 
  -6   2  14       30.05       86.70     22.71 o 
  -5   2  14        0.30      -12.25     15.17 o 
  -4   2  14       97.36      123.15     22.54 o 
  -3   2  14      372.88      317.54     41.11 o 
  -2   2  14     1159.41     1315.58     75.83 o 
  -1   2  14      844.80      927.58     67.77 o 
   0   2  14      277.03      293.49     44.42 o 
   1   2  14      772.65      870.87     74.10 o 
   2   2  14      389.85      425.85     52.65 o 
   3   2  14       46.52       36.50     33.30 o 
   4   2  14       46.50       73.16     38.22 o 
  -9   3  14       47.14      101.38     68.26 o 
  -8   3  14       37.46       38.16     50.07 o 
  -7   3  14        9.68       37.43     48.21 o 
  -6   3  14      651.08      624.93     55.51 o 
  -5   3  14       40.49       46.05     29.67 o 
  -4   3  14      702.13      654.35     47.19 o 
  -3   3  14      404.64      427.26     46.24 o 
  -2   3  14       11.10       48.72     34.51 o 
  -1   3  14      168.32      220.87     45.31 o 
   0   3  14        5.83       63.86     53.29 o 
 -13   0  15      673.21      775.63     89.78 o 
 -11   0  15      525.79      638.17     63.32 o 
  -9   0  15      300.14      334.49     43.69 o 
  -7   0  15      405.14      497.35    100.46 o 
  -5   0  15     1999.62     1797.35    120.37 o 
  -3   0  15      629.22      631.49     71.34 o 
  -1   0  15        2.94       34.47     39.99 o 
   1   0  15     1313.15     1388.72    115.35 o 
   3   0  15     1345.69     1372.57    119.37 o 
   5   0  15      917.75     1050.82    118.98 o 
 -13   1  15       10.27       79.30     39.07 o 
 -12   1  15       86.37       91.53     31.61 o 
 -11   1  15      326.61      367.66     41.19 o 
 -10   1  15     1571.23     1716.08     66.88 o 
  -9   1  15        2.87       49.18     27.15 o 
  -8   1  15      535.57      542.12     37.99 o 
  -7   1  15      168.75      188.42     26.13 o 
  -6   1  15       37.15       54.51     48.07 o 
  -5   1  15        0.15      -31.71     35.30 o 
  -4   1  15      673.25      637.21     50.64 o 
  -3   1  15      117.70      103.50     48.27 o 
  -2   1  15     1999.47     1906.53     91.18 o 
  -1   1  15      101.89      116.14     33.06 o 
   0   1  15     1210.77     1238.01     73.84 o 
   1   1  15      251.70      356.74     51.14 o 
   2   1  15       71.39      104.13     33.60 o 
   3   1  15       29.62       71.76     35.85 o 
   4   1  15      349.52      421.69     50.99 o 
 -11   2  15      278.81      294.22     55.21 o 
 -10   2  15        1.57       39.37     32.72 o 
  -9   2  15       54.77       94.32     32.46 o 
  -8   2  15      162.64      178.39     34.70 o 
  -7   2  15      492.98      577.15     41.81 o 
  -6   2  15      804.22      727.25     42.49 o 
  -5   2  15      551.17      571.95     55.83 o 
  -4   2  15      482.73      581.40     88.97 o 
  -3   2  15      309.82      247.68     41.60 o 
  -2   2  15        6.66       27.79     29.61 o 
  -1   2  15       70.12       91.94     35.78 o 
   0   2  15      216.36      269.87     43.44 o 
   1   2  15      403.78      544.92     61.93 o 
   2   2  15      861.96      714.82     97.69 o 
  -6   3  15       19.53       11.03     38.20 o 
  -5   3  15        6.36       -3.54     29.59 o 
  -4   3  15       40.75       37.07     31.49 o 
  -3   3  15      241.21      226.91     46.15 o 
 -12   0  16      255.12      276.37     52.63 o 
 -10   0  16      975.18      914.71     70.33 o 
  -8   0  16     1078.07     1195.23    106.84 o 
  -6   0  16       25.58      129.39     46.20 o 
  -4   0  16     1951.90     2039.83    131.50 o 
  -2   0  16      851.46      894.07    117.94 o 
   0   0  16     1526.38     1486.83    128.96 o 
   2   0  16        0.68        1.14     33.75 o 
 -12   1  16        8.88       11.59     27.21 o 
 -11   1  16       15.15      -35.18     35.18 o 
 -10   1  16      278.16      271.15     34.48 o 
  -9   1  16      125.02      170.78     31.05 o 
  -8   1  16      299.34      335.73     42.84 o 
  -7   1  16      697.55      659.47     56.74 o 
  -6   1  16      319.87      338.68     41.71 o 
  -5   1  16     1575.08     1578.71     85.19 o 
  -4   1  16       45.92       39.12     25.92 o 
  -3   1  16        5.53        8.82     23.66 o 
  -2   1  16       15.37       50.77     33.65 o 
  -1   1  16      219.46      218.15     44.06 o 
   0   1  16       53.82       83.99     54.75 o 
   1   1  16     1283.64     1114.86     80.51 o 
   2   1  16      188.81      197.57     46.12 o 
   3   1  16      872.71      885.81     75.21 o 
 -10   2  16       89.52      170.20     40.06 o 
  -9   2  16      189.22      272.49     42.67 o 
  -8   2  16      119.57      184.11     52.78 o 
  -7   2  16       45.98       -8.34     27.67 o 
  -6   2  16        4.85       -6.36     21.68 o 
  -5   2  16      210.25      220.49     39.46 o 
  -4   2  16      283.92      261.39     43.66 o 
  -3   2  16      377.00      363.56     57.67 o 
  -2   2  16      878.09      901.67     72.19 o 
  -1   2  16      479.09      590.51     65.88 o 
   0   2  16      228.10      163.15     45.17 o 
   1   2  16       18.84       42.59     39.54 o 
 -11   0  17       53.96      142.24     54.39 o 
  -9   0  17      559.28      444.48     77.58 o 
  -7   0  17     1368.49     1200.65    111.32 o 
  -5   0  17     1061.90      839.65     89.64 o 
  -3   0  17       27.46      106.21     46.93 o 
  -1   0  17      727.23      668.50    131.84 o 
   1   0  17     1290.90     1233.27    112.71 o 
 -11   1  17       54.49       39.09     41.68 o 
 -10   1  17      262.96      409.34     95.34 o 
  -9   1  17      236.14      241.52     41.93 o 
  -8   1  17      122.13      184.91     42.56 o 
  -7   1  17        0.43       26.69     28.38 o 
  -6   1  17       63.07       88.99     35.60 o 
  -5   1  17       78.66      192.16     42.28 o 
  -4   1  17      758.47      650.47     58.40 o 
  -3   1  17      283.22      310.12     51.46 o 
  -2   1  17      969.40     1070.62     82.86 o 
  -1   1  17      105.02      167.70     61.52 o 
   0   1  17      181.12      281.61     46.42 o 
   1   1  17       58.95       34.80     33.80 o 
  -8   2  17      101.37      135.75     51.63 o 
  -7   2  17      386.31      414.82     68.50 o 
  -6   2  17      267.13      318.63     48.27 o 
  -5   2  17      304.73      319.90     51.94 o 
  -4   2  17       58.73      137.71     42.17 o 
  -3   2  17        0.46        0.47     26.96 o 
  -2   2  17        8.11       37.97     30.55 o 
 -10   0  18      215.23      337.91     76.67 o 
  -8   0  18       36.75       36.54     59.75 o 
  -6   0  18      395.81      377.84     96.39 o 
  -4   0  18     1253.86     1476.66    137.58 o 
  -2   0  18      916.38      751.26     93.07 o 
  -9   1  18      313.91      367.40     59.94 o 
  -8   1  18      261.30      217.20     59.46 o 
  -7   1  18      668.90      766.07     71.29 o 
  -6   1  18        2.19      -12.60     29.29 o 
  -5   1  18      266.34      339.68     52.40 o 
  -4   1  18      120.44      206.36     42.63 o 
  -3   1  18        5.02        4.92     26.10 o 
  -2   1  18      127.26      192.29     48.80 o 
  -5   0  19       70.35       35.36     67.30 o 
                                                 
